# Supplementary material for: Characteristics of Foreign-Born Persons in the Swiss Hepatitis C Cohort Study: Implications for Screening Recommendations
Source: PLoS One. 2016 May 26;11(5):e0155464. doi: 10.1371/journal.pone.0155464 (PMC4882055; doi:10.1371/journal.pone.0155464)
Supplement: S1 Table — (XLSX) [file pone.0155464.s001.xlsx]

## Sheet: Sheet1
S1 Table: Data from the Swiss Hepatitis C Cohort Study used for this study
Substitute_id	year_birth	age_enrol	age_projected	gender	year_enrol	BMI	BMI_class	country of birth	Switzerl resp geogr area	age_cut	age_class	(history of) drug use	year_pos	genotype	cirrhosis	diabetes	drinking over 20 g	HBV	HIV
1	1957	49	56	male	2007	23.1	normal		Switzerland	<=60	51-60	Non-PWID	1990	1	Yes	No	Yes	Never got virus	Never got seroconverted
2	1951	52	62	male	2003	23.9	normal		Switzerland	>60	61-70	PWID	1990	1	No	No	Yes	Never got virus	Never got seroconverted
3	1956	47	57	male	2004	27	overweight	Former Yugoslavia	Southern Europe	<=60	51-60	Non-PWID	2004	2	No	No	No	Never got virus	Never got seroconverted
4	1959	49	54	male	2009	23.2	normal		Switzerland	<=60	51-60	PWID	2008	1	No	No	No	Never got virus	Never got seroconverted
5	1967	40	46	male	2008	38.9	obese		Switzerland	<=60	41-50	PWID	2008	3	No	No	No	Never got virus	Never got seroconverted
6	1956	45	57	male	2001	25.4	overweight		Asia/Oceania	<=60	51-60	Non-PWID	1992	3	No	No	No	Never got virus	Never got seroconverted
7	1963	41	50	male	2005	24	normal		Switzerland	<=60	41-50	PWID	2001	3	No	No	No	HBV positive	Never got seroconverted
8	1960	49	53	female	2010	27.2	overweight		Switzerland	<=60	51-60	PWID	1987	3	No	No	No	HBV positive
9	1975	31	38	male	2006	20.2	normal	Spain	Southern Europe	<=60	31-40	PWID	2006	1	No	No	Yes	Never got virus	Never got seroconverted
10	1963	39	50	male	2002	24.7	normal		Switzerland	<=60	41-50	PWID	1992		No	No	Yes	HBV positive	HIV positive
11	1973	28	40	female	2001	24.8	normal		Switzerland	<=60	31-40	PWID	1999	1	No	No	Yes	Never got virus	Never got seroconverted
12	1964	37	49	male	2002	20.3	normal	Former Yugoslavia	Southern Europe	<=60	41-50	Non-PWID	1993	3	No	No	No	HBV positive	Never got seroconverted
13	1951	60	62	male	2011	26.2	overweight		Switzerland	>60	61-70	PWID		1	No	No	No	HBV positive	Never got seroconverted
14	1940	62	73	male	2002	24.7	normal		Africa	>60	>70	Non-PWID	2002	2	No	No	No	Never got virus	Never got seroconverted
15	1960	47	53	male	2007	27.8	overweight	Germany	Western Europe	<=60	51-60	PWID	2005	3	Yes	No	Yes
16	1959	46	54	male	2006	23.4	normal	Germany	Western Europe	<=60	51-60	PWID	1990	3	No	No	Yes	HBV positive
17	1957	50	56	male	2007	24.8	normal	France	Western Europe	<=60	51-60	PWID	1997	1	No	No	Yes		Never got seroconverted
18	1957	54	56	female	2012	20.1	normal		Switzerland	<=60	51-60	Non-PWID	1990	3	No	No	No	Never got virus	Never got seroconverted
19	1973	29	40	male	2002	23.1	normal		Switzerland	<=60	31-40	PWID	2002	3	No	No	Yes	Never got virus	Never got seroconverted
20	1971	39	42	male	2010	23.5	normal		Switzerland	<=60	41-50	PWID	2010	1	No	No	Yes	Never got virus	Never got seroconverted
21	1966	40	47	male	2006	22.8	normal		Switzerland	<=60	41-50	PWID	2005	1	Yes	No	Yes	Never got virus
22	1943	61	70	male	2005	22.5	normal	Italy	Southern Europe	>60	61-70	Non-PWID	1996	1	Yes	No	Yes	Never got virus	Never got seroconverted
23	1958	49	55	female	2007	27.8	overweight		Switzerland	<=60	51-60	Non-PWID	2003	4	Yes	No	No	Never got virus
24	1957	52	56	female	2010	23	normal	Austria	Western Europe	<=60	51-60	Non-PWID	2006	1	No	No	No	Never got virus
25	1969	33	44	male	2003	22.9	normal		Switzerland	<=60	41-50	PWID	1998	1	No	No	Yes	Never got virus	Never got seroconverted
26	1975	28	38	male	2004	25.3	overweight		Africa	<=60	31-40	PWID	1996	1	No	No	No	HBV positive	Never got seroconverted
27	1959	43	54	female	2002	21.8	normal		Switzerland	<=60	51-60	PWID	1998	4	No	No	No	HBV positive	HIV positive
28	1965	45	48	male	2011	22.1	normal	Italy	Southern Europe	<=60	41-50	PWID	2006	3	No	No	Yes	HBV positive	Never got seroconverted
29	1965	39	48	female	2005	23.9	normal	Spain	Southern Europe	<=60	41-50	Non-PWID	1999	4	No	No	No	Never got virus	Never got seroconverted
30	1961	42	52	male	2003	20.9	normal		Switzerland	<=60	51-60	PWID	1995	3	No	No	Yes	HBV positive	Never got seroconverted
31	1970	34	43	male	2005	26.3	overweight	Spain	Southern Europe	<=60	41-50	PWID	2000	1	No	No	No	Never got virus	HIV positive
32	1946	54	67	female	2001	24.6	normal	Italy	Southern Europe	>60	61-70	Non-PWID	2001	1	Yes	No	No	HBV positive	Never got seroconverted
33	1964	39	49	female	2004	22	normal		Switzerland	<=60	41-50	PWID	2004	3	No	No	Yes	HBV positive	Never got seroconverted
34	1957	49	56	male	2006	28.2	overweight		Switzerland	<=60	51-60	PWID	2004	3	Yes	No	Yes	Never got virus	Never got seroconverted
35	1956	50	57	female	2006	31.2	obese		Switzerland	<=60	51-60	PWID	2006	4	No	No	No	HBV positive	Never got seroconverted
36	1964	38	49	female	2002	31.2	obese	Italy	Southern Europe	<=60	41-50	Non-PWID	1998	1	No	No	No	Never got virus	Never got seroconverted
37	1963	39	50	male	2002	21.7	normal		Switzerland	<=60	41-50	Non-PWID	2002	3	No	No	Yes	Never got virus	Never got seroconverted
38	1964	36	49	male	2000	26.8	overweight		Switzerland	<=60	41-50	PWID	1991	3	No	No	Yes	Never got virus	Never got seroconverted
39	1958	53	55	female	2012	25.5	overweight		Eastern Europe	<=60	51-60	Non-PWID	2010	3	Yes	No	Yes	Never got virus
40	1958	44	55	male	2002	18.6	normal		Switzerland	<=60	51-60	PWID	1996	4	Yes	No	No	HBV positive	HIV positive
41	1972	32	41	male	2004	22	normal		Switzerland	<=60	41-50	PWID	2000	3	No	No	Yes	Never got virus	Never got seroconverted
42	1936	67	77	male	2004	24.5	normal		Switzerland	>60	>70	Non-PWID	1989	1	No	No	Yes	Never got virus	Never got seroconverted
43	1965	37	48	female	2002	31.2	obese		Switzerland	<=60	41-50	PWID	1993	3	Yes	No	Yes	Never got virus	Never got seroconverted
44	1960	42	53	female	2003	22.1	normal		Africa	<=60	51-60	PWID	1999	4	No	No	Yes	HBV positive	Never got seroconverted
45	1938	62	75	male	2001	22	normal	Italy	Southern Europe	>60	>70	Non-PWID	2000	1	No	No	Yes	Never got virus	Never got seroconverted
46	1961	44	52	male	2005	31.1	obese		America	<=60	51-60	Non-PWID	2005	1	No	No	No	Never got virus	Never got seroconverted
47	1966	44	47	male	2011	18.7	normal	Italy	Southern Europe	<=60	41-50	PWID	2003	1	No	No	Yes	Never got virus	HIV positive
48	1945	63	68	male	2009	24.1	normal		Switzerland	>60	61-70	Non-PWID	1989	1	No	No	No	HBV positive	Never got seroconverted
49	1973	32	40	male	2006	24.1	normal		Switzerland	<=60	31-40	PWID	2000	4	No	No	No		Never got seroconverted
50	1975	28	38	male	2003	18.9	normal		Switzerland	<=60	31-40	Non-PWID	1993	1	Yes	No	No	Never got virus	Never got seroconverted
51	1959	43	54	female	2003	24	normal	Austria	Western Europe	<=60	51-60	PWID	1998	4	No	No	No	HBV positive	HIV positive
52	1954	48	59	male	2002	23.5	normal		Switzerland	<=60	51-60	PWID	1996	3	Yes	No	Yes	HBV positive	HIV positive
53	1977	23	36	male	2001	21.6	normal		Eastern Europe	<=60	31-40	PWID	2000	1	No	No	No	Never got virus	Never got seroconverted
54	1965	38	48	male	2003	19.7	normal		Switzerland	<=60	41-50	PWID	2003	1	No	No	No	Never got virus	Never got seroconverted
55	1938	63	75	female	2001	25.1	overweight		Switzerland	>60	>70	Non-PWID	2000	2	No	No	No	Never got virus	Never got seroconverted
56	1976	31	37	male	2007	21.8	normal		Switzerland	<=60	31-40	PWID	2002	1	No	No	Yes	Never got virus
57	1965	40	48	male	2005	32.7	obese		Switzerland	<=60	41-50	PWID	1997	4	No	No	No		Never got seroconverted
58	1952	49	61	male	2001	25.9	overweight		Switzerland	>60	61-70	Non-PWID	2001	3	No	No	Yes	Never got virus	Never got seroconverted
59	1942	59	71	male	2002	21.1	normal		Switzerland	>60	>70	Non-PWID	1993	1	Yes	No	Yes	Never got virus	Never got seroconverted
60	1964	41	49	female	2006	32.4	obese		Switzerland	<=60	41-50	PWID	1984	3	No	No	No	Never got virus	Never got seroconverted
61	1955	47	58	male	2003	29.6	overweight		America	<=60	51-60	Non-PWID	2002	1	No	No	No	HBV positive	Never got seroconverted
62	1953	50	60	male	2004	31.8	obese		Switzerland	<=60	51-60	PWID	2003	3	No	Yes	No	HBV positive
63	1959	46	54	male	2006	29.7	overweight		Switzerland	<=60	51-60	PWID	2005	1	No	No	Yes	Never got virus
64	1950	58	63	male	2008	29.9	overweight		Switzerland	>60	61-70	Non-PWID	1980	4	Yes	No	No	Never got virus	Never got seroconverted
65	1970	41	43	male	2012	25.9	overweight		Switzerland	<=60	41-50	PWID	1998	4	No	No	Yes	Never got virus	Never got seroconverted
66	1953	48	60	male	2001	22	normal		Africa	<=60	51-60	Non-PWID	2001	4	No	No	No	HBV positive	Never got seroconverted
67	1962	38	51	female	2001	18.3	underweight		Switzerland	<=60	51-60	Non-PWID	2001	1	No	No	No	Never got virus	Never got seroconverted
68	1969	34	44	male	2004	26	overweight	Portugal	Southern Europe	<=60	41-50	PWID	1993	4	No	No	No	HBV positive	Never got seroconverted
69	1984	21	29	male	2005	19.1	normal		Switzerland	<=60	18-30	PWID	2005	1	No	No	No	Never got virus	Never got seroconverted
70	1966	37	47	male	2004	32.2	obese		Switzerland	<=60	41-50	PWID	2000	4	No	No	Yes	Never got virus	Never got seroconverted
71	1971	36	42	male	2008	23.4	normal		Switzerland	<=60	41-50	PWID	1989	1	No	No	Yes	Never got virus	Never got seroconverted
72	1964	38	49	female	2003	25.6	overweight		Switzerland	<=60	41-50	PWID	2002	4	No	No	Yes	Never got virus	Never got seroconverted
73	1933	69	80	female	2002	19.6	normal		Switzerland	>60	>70	Non-PWID	1996	2	No	No	No
74	1958	43	55	female	2001	18.5	normal		Switzerland	<=60	51-60	Non-PWID	2001	1	No	No	No	Never got virus
75	1945	57	68	female	2002	27.2	overweight		Switzerland	>60	61-70	Non-PWID	2002	1	No	No	No	Never got virus
76	1936	66	77	female	2002	24.4	normal	Italy	Southern Europe	>60	>70	Non-PWID	2000	2	No	No	No	Never got virus
77	1963	38	50	male	2001	31.5	obese		Switzerland	<=60	41-50	PWID	2001	4	No	No	Yes	Never got virus	Never got seroconverted
78	1961	45	52	female	2006	34.6	obese		Switzerland	<=60	51-60	PWID	1996	1	No	No	No	HBV positive
79	1949	56	64	male	2006	22.1	normal		Switzerland	>60	61-70	PWID	2006	1	Yes	No	Yes	Never got virus	Never got seroconverted
80	1956	52	57	female	2008	24.1	normal		America	<=60	51-60	PWID	1992	1	No	No	No
81	1969	32	44	male	2001	31.3	obese	Italy	Southern Europe	<=60	41-50	PWID	1997	1	No	No	Yes	HBV positive	Never got seroconverted
82	1927	74	86	male	2001	26.9	overweight		Eastern Europe	>60	>70	Non-PWID	1990	1	Yes	Yes	No	HBV positive	Never got seroconverted
83	1964	39	49	male	2003	25.4	overweight		Switzerland	<=60	41-50	PWID	2003	1	No	No	No	HBV positive	Never got seroconverted
84	1945	65	68	male	2011	25.8	overweight		Switzerland	>60	61-70	Non-PWID	1995	2	Yes	Yes	Yes	HBV positive	Never got seroconverted
85	1956	45	57	male	2002	28.4	overweight	Italy	Southern Europe	<=60	51-60	Non-PWID	1998	2	No	Yes	No	Never got virus	Never got seroconverted
86	1974	33	39	male	2008	21.4	normal		Switzerland	<=60	31-40	Non-PWID	2006	1	No	No	No	HBV positive
87	1972	35	41	male	2008	28	overweight		Switzerland	<=60	41-50	PWID	1999	1	No	No	Yes	HBV positive	Never got seroconverted
88	1953	52	60	female	2005	24.1	normal	France	Western Europe	<=60	51-60	Non-PWID	2005	2	No	No	Yes	Never got virus	Never got seroconverted
89	1968	36	45	male	2004	27.5	overweight		Switzerland	<=60	41-50	PWID	2000	1	No	No	Yes	HBV positive	Never got seroconverted
90	1977	30	36	male	2008	22.7	normal	Portugal	Southern Europe	<=60	31-40	PWID	1999	1	No	No	Yes	HBV positive	Never got seroconverted
91	1956	46	57	female	2002	23.2	normal	Italy	Southern Europe	<=60	51-60	Non-PWID	1992	2	No	No	Yes	Never got virus	Never got seroconverted
92	1955	49	58	male	2004	27.7	overweight		Africa	<=60	51-60	Non-PWID	2004	4	No	No	No	HBV positive	Never got seroconverted
93	1965	37	48	male	2002	23.4	normal		Switzerland	<=60	41-50	PWID	1999	1	No	No	No	Never got virus	Never got seroconverted
94	1965	39	48	female	2005	22.6	normal		Switzerland	<=60	41-50	PWID	2000	1	No	No	No	HBV positive
95	1961	45	52	male	2006	21.5	normal		Switzerland	<=60	51-60	PWID	1995	2	No	No	Yes	HBV positive	Never got seroconverted
96	1952	53	61	male	2005	31.3	obese		Switzerland	>60	61-70	Non-PWID	2005	1	Yes	No	No	Never got virus	Never got seroconverted
97	1958	43	55	male	2002	27.4	overweight		Switzerland	<=60	51-60	PWID	1999	1	No	No	Yes	HBV positive	Never got seroconverted
98	1970	41	43	male	2012	22	normal		Switzerland	<=60	41-50	PWID	1992	1	No	No	Yes	HBV positive	Never got seroconverted
99	1931	71	82	male	2003	25.8	overweight	Portugal	Southern Europe	>60	>70	Non-PWID	1999	1	No	No	Yes		Never got seroconverted
100	1951	53	62	female	2004	22.7	normal		Eastern Europe	>60	61-70	Non-PWID	2002	1	No	No	No
101	1966	35	47	male	2002	25.8	overweight		America	<=60	41-50	PWID	1999	4	No	No	No		Never got seroconverted
102	1970	33	43	female	2004	19.4	normal		Switzerland	<=60	41-50	Non-PWID	2001	1	No	No	No	Never got virus
103	1940	68	73	male	2008	28.1	overweight	Spain	Southern Europe	>60	>70	Non-PWID	1998	1	No	No	Yes	Never got virus
104	1952	49	61	male	2002	27.2	overweight		Switzerland	>60	61-70	PWID	2000	3	Yes	Yes	No	HBV positive	Never got seroconverted
105	1980	26	33	male	2006	21.8	normal		Switzerland	<=60	31-40	PWID	1998	1	No	No	No	HBV positive
106	1959	48	54	male	2008	27.7	overweight		Switzerland	<=60	51-60	PWID	1980	4	No	No	Yes	HBV positive	HIV positive
107	1958	45	55	female	2004	19.2	normal		Switzerland	<=60	51-60	PWID	1999	1	No	No	No	HBV positive	HIV positive
108	1969	35	44	male	2004	24.1	normal		Asia/Oceania	<=60	41-50	PWID	2004	1	No	No	Yes	HBV positive	Never got seroconverted
109	1962	41	51	male	2004	26.4	overweight		Switzerland	<=60	51-60	PWID	1992	1	Yes	No	Yes	HBV positive	Never got seroconverted
110	1947	60	66	female	2007	28.9	overweight		Switzerland	>60	61-70	Non-PWID	2007	1	No	Yes	Yes	Never got virus	Never got seroconverted
111	1968	40	45	male	2008	22.1	normal		Switzerland	<=60	41-50	PWID	1992	1	No	No	No	Never got virus	Never got seroconverted
112	1964	40	49	female	2004	23.6	normal		Switzerland	<=60	41-50	PWID	2004	1	No	No	No	Never got virus	Never got seroconverted
113	1966	44	47	male	2010	26.6	overweight	Germany	Western Europe	<=60	41-50	PWID	2010	1	No	No	No		Never got seroconverted
114	1957	43	56	male	2001	30.7	obese		Switzerland	<=60	51-60	PWID	1990	1	No	No	No	HBV positive
115	1961	44	52	female	2005	20.1	normal		Switzerland	<=60	51-60	PWID	1991	3	Yes	No	Yes	HBV positive	HIV positive
116	1962	40	51	female	2003	21	normal		Switzerland	<=60	51-60	PWID	1997	1	No	No	Yes	Never got virus	Never got seroconverted
117	1956	50	57	male	2007	23.9	normal		Switzerland	<=60	51-60	Non-PWID	1991	1	No	No	No	Never got virus
118	1961	45	52	female	2006	23.3	normal		Asia/Oceania	<=60	51-60	Non-PWID	1997	3	No	No	No	HBV positive
119	1956	53	57	male	2010	21	normal		Switzerland	<=60	51-60	PWID	2009	1	Yes	No	No	HBV positive	HIV positive
120	1960	42	53	male	2003	24.3	normal		Western Europe	<=60	51-60	PWID	1997	1	No	No	Yes	HBV positive	HIV positive
121	1975	30	38	male	2006	22.1	normal		Africa	<=60	31-40	Non-PWID	2005	4	No	No	No		Never got seroconverted
122	1954	46	59	male	2000	22	normal	Italy	Southern Europe	<=60	51-60	Non-PWID	1995	2	No	Yes	Yes	Never got virus	Never got seroconverted
123	1972	39	41	male	2012	27.5	overweight		Switzerland	<=60	41-50	PWID	1997		No	No	No	HBV positive	Never got seroconverted
124	1965	37	48	female	2003	21.5	normal		Switzerland	<=60	41-50	PWID	1993	3	No	No	Yes		HIV positive
125	1967	39	46	male	2006	30.4	obese		Switzerland	<=60	41-50	PWID	1988	3	No	No	No	HBV positive	Never got seroconverted
126	1957	52	56	male	2010	21.1	normal		Switzerland	<=60	51-60	PWID	1998	1	No	No	Yes	Never got virus	Never got seroconverted
127	1966	40	47	female	2007	23.7	normal		Switzerland	<=60	41-50	PWID	1992	1	No	No	No	Never got virus	Never got seroconverted
128	1964	37	49	female	2002	20.7	normal		Asia/Oceania	<=60	41-50	Non-PWID	1999	3	Yes	No	No		Never got seroconverted
129	1957	44	56	female	2002	25.5	overweight		Switzerland	<=60	51-60	PWID	1997	3	Yes	No	Yes	HBV positive	Never got seroconverted
130	1966	39	47	female	2006	21.8	normal		Switzerland	<=60	41-50	Non-PWID	1991	2	No	No	Yes	Never got virus	Never got seroconverted
131	1960	52	53	male	2012	25.2	overweight		Switzerland	<=60	51-60	Non-PWID	2001	1	No	No	No	Never got virus	Never got seroconverted
132	1952	52	61	female	2004	34.5	obese		Switzerland	>60	61-70	Non-PWID	2000	1	No	No	No		Never got seroconverted
133	1973	32	40	male	2006	26.5	overweight		Switzerland	<=60	31-40	PWID	2004	1	No	No	No	Never got virus	Never got seroconverted
134	1950	55	63	male	2005	22.8	normal		Switzerland	>60	61-70	PWID	1996	1	Yes	No	Yes	Never got virus	Never got seroconverted
135	1959	43	54	female	2003	33.3	obese		Switzerland	<=60	51-60	PWID	1996	2	No	No	Yes	HBV positive	Never got seroconverted
136	1936	64	77	female	2001	25.3	overweight	Italy	Southern Europe	>60	>70	Non-PWID	1985		No	No	No		Never got seroconverted
137	1970	37	43	female	2007	26	overweight		Switzerland	<=60	41-50	PWID	1998	1	No	No	Yes	Never got virus	Never got seroconverted
138	1959	41	54	male	2001	28.7	overweight		Africa	<=60	51-60	Non-PWID	1993	4	Yes	No	No	HBV positive	Never got seroconverted
139	1959	44	54	female	2004	28.8	overweight		Africa	<=60	51-60	Non-PWID	2000	2	No	No	No		Never got seroconverted
140	1953	51	60	female	2004	21.5	normal		Switzerland	<=60	51-60	PWID	1997	1	No	No	Yes	HBV positive	Never got seroconverted
141	1963	45	50	male	2008	23.2	normal	France	Western Europe	<=60	41-50	PWID	1996	1	Yes	No	Yes	HBV positive	Never got seroconverted
142	1979	29	34	male	2009	30.7	obese		Switzerland	<=60	31-40	PWID	2008	1	No	No	No	Never got virus	Never got seroconverted
143	1967	38	46	male	2006	27.4	overweight		Switzerland	<=60	41-50	PWID	2005	3	No	No	No	Never got virus	Never got seroconverted
144	1957	52	56	male	2010	28.4	overweight		Switzerland	<=60	51-60	Non-PWID	2009	1	No	No	No
145	1967	35	46	male	2002	19.7	normal		Switzerland	<=60	41-50	PWID	1996	1	No	No	Yes	HBV positive	Never got seroconverted
146	1961	40	52	male	2001	26.9	overweight	Portugal	Southern Europe	<=60	51-60	PWID	1994	1	No	No	Yes	HBV positive	Never got seroconverted
147	1962	44	51	female	2006	29.2	overweight	Spain	Southern Europe	<=60	51-60	Non-PWID	2004	1	Yes	Yes	No	HBV positive	Never got seroconverted
148	1956	45	57	male	2002	24.3	normal		Switzerland	<=60	51-60	Non-PWID	1991	2	No	No	Yes	Never got virus
149	1950	50	63	male	2001	26.3	overweight	Germany	Western Europe	>60	61-70	Non-PWID	1998	1	Yes	No	No	HBV positive	Never got seroconverted
150	1971	37	42	female	2008	20.1	normal		Switzerland	<=60	41-50	PWID	1995	1	No	No	Yes	HBV positive	HIV positive
151	1959	51	54	male	2010	25.2	overweight		Switzerland	<=60	51-60	PWID	2009	1	No	No	Yes	Never got virus	Never got seroconverted
152	1960	44	53	female	2005	21.9	normal		Switzerland	<=60	51-60	PWID	2003	3	No	No	No	Never got virus	Never got seroconverted
153	1960	44	53	male	2005	28.1	overweight		Asia/Oceania	<=60	51-60	PWID	2001	1	Yes	No	Yes	Never got virus	Never got seroconverted
154	1952	49	61	male	2001	42.9	obese		Switzerland	>60	61-70	PWID	1999	3	Yes	No	No	Never got virus	Never got seroconverted
155	1972	36	41	female	2009	18.8	normal		Eastern Europe	<=60	41-50	Non-PWID	2004	3	No	No	No	Never got virus	Never got seroconverted
156	1958	43	55	female	2002	18.9	normal		Switzerland	<=60	51-60	PWID	1996	4	No	No	Yes	HBV positive	Never got seroconverted
157	1965	37	48	male	2002	22.1	normal		Switzerland	<=60	41-50	PWID	1996	3	No	No	No	Never got virus	Never got seroconverted
158	1963	43	50	male	2006	21.9	normal		Switzerland	<=60	41-50	Non-PWID	2006	1	No	No	Yes	Never got virus
159	1959	42	54	male	2002	29.9	overweight		Switzerland	<=60	51-60	Non-PWID	1992	1	No	No	No	Never got virus	Never got seroconverted
160	1947	61	66	male	2009	24.9	normal		Switzerland	>60	61-70	Non-PWID	2008	1	No	No	No	Never got virus	Never got seroconverted
161	1961	50	52	male	2011	20.3	normal		Switzerland	<=60	51-60	PWID	2000	3	No	No	Yes	Never got virus	Never got seroconverted
162	1977	27	36	female	2005	18.3	underweight		Switzerland	<=60	31-40	PWID	1998	1	No	No	No	Never got virus	Never got seroconverted
163	1966	39	47	male	2005	26.9	overweight		Asia/Oceania	<=60	41-50	Non-PWID	2005	3	No	No	No	Never got virus	Never got seroconverted
164	1952	54	61	female	2006	23.6	normal		Switzerland	>60	61-70	Non-PWID	2004	1	No	No	No	Never got virus	Never got seroconverted
165	1968	33	45	male	2002	25.6	overweight		Switzerland	<=60	41-50	PWID	1998	3	No	No	No	HBV positive	HIV positive
166	1934	73	79	female	2008	23.5	normal		Switzerland	>60	>70	Non-PWID	2007	1	Yes	No	No	Never got virus
167	1954	49	59	male	2004	22.5	normal		Switzerland	<=60	51-60	PWID	2003	3	No	No	Yes	HBV positive	Never got seroconverted
168	1958	47	55	male	2005	26.9	overweight		Switzerland	<=60	51-60	PWID	2005	1	No	No	No	HBV positive
169	1964	38	49	male	2002	26.6	overweight		Eastern Europe	<=60	41-50	Non-PWID	1996	1	No	No	No	HBV positive	Never got seroconverted
170	1963	44	50	male	2008	24.8	normal		Switzerland	<=60	41-50	PWID	1992	1	Yes	No	Yes	Never got virus	Never got seroconverted
171	1963	41	50	male	2004	25.2	overweight		Switzerland	<=60	41-50	PWID	2003	3	No	No	No	HBV positive	Never got seroconverted
172	1956	48	57	male	2005	28.1	overweight		Switzerland	<=60	51-60	Non-PWID	1991	2	No	No	No	Never got virus
173	1950	55	63	female	2005	32.8	obese		Switzerland	>60	61-70	Non-PWID	2005	1	No	No	No	HBV positive
174	1981	23	32	male	2005	23.5	normal		Switzerland	<=60	31-40	PWID	2005	3	No	No	No	Never got virus	Never got seroconverted
175	1972	30	41	female	2002	23.3	normal		Switzerland	<=60	41-50	PWID	2002	1	No	No	No	Never got virus	Never got seroconverted
176	1962	39	51	male	2002	22	normal		Switzerland	<=60	51-60	PWID	1996	3	No	No	No	Never got virus	HIV positive
177	1967	36	46	female	2003	19	normal		Switzerland	<=60	41-50	PWID	1990	3	No	No	Yes	HBV positive	HIV positive
178	1955	47	58	female	2002	21.2	normal	Spain	Southern Europe	<=60	51-60	Non-PWID	2000	1	No	No	Yes	Never got virus
179	1964	37	49	female	2002	19.6	normal		Switzerland	<=60	41-50	PWID	1996	3	No	No	Yes	Never got virus	Never got seroconverted
180	1969	36	44	male	2005	19.3	normal		Switzerland	<=60	41-50	PWID	1992		Yes	No	Yes	HBV positive
181	1953	47	60	female	2001	31.5	obese		Eastern Europe	<=60	51-60	Non-PWID	1990	1	No	No	No	HBV positive	Never got seroconverted
182	1965	38	48	female	2004	22	normal		Switzerland	<=60	41-50	PWID	1994	3	No	No	No	Never got virus	Never got seroconverted
183	1969	32	44	female	2002	23.3	normal	Italy	Southern Europe	<=60	41-50	PWID	2000		No	No	No	HBV positive	HIV positive
184	1943	60	70	male	2004	27.7	overweight	Italy	Southern Europe	>60	61-70	Non-PWID	2001		No	No	No	Never got virus	Never got seroconverted
185	1955	46	58	male	2002	21.9	normal	Italy	Southern Europe	<=60	51-60	PWID	1993	1	Yes	No	Yes	HBV positive	Never got seroconverted
186	1970	37	43	male	2008	18.4	underweight		Switzerland	<=60	41-50	PWID	1998	3	No	No	Yes	HBV positive	Never got seroconverted
187	1963	41	50	male	2004	25.3	overweight	Italy	Southern Europe	<=60	41-50	PWID	1993	1	No	No	No	Never got virus	Never got seroconverted
188	1935	70	78	male	2005	25.8	overweight		Switzerland	>60	>70	Non-PWID	2004	1	Yes	No	No	Never got virus
189	1944	59	69	male	2004	21.1	normal	Germany	Western Europe	>60	61-70	Non-PWID	2000	2	No	No	Yes		Never got seroconverted
190	1958	47	55	male	2006	22.5	normal		Switzerland	<=60	51-60	PWID	2004	1	Yes	No	Yes	Never got virus	Never got seroconverted
191	1940	66	73	male	2006	24.2	normal	Italy	Southern Europe	>60	>70	Non-PWID	1990	2	No	No	No	Never got virus	Never got seroconverted
192	1962	39	51	male	2002	26.4	overweight		Switzerland	<=60	51-60	Non-PWID	2002	3	Yes	No	Yes	Never got virus	Never got seroconverted
193	1943	62	70	male	2005	22.8	normal	Italy	Southern Europe	>60	61-70	Non-PWID	1993	1	No	No	Yes	Never got virus	Never got seroconverted
194	1957	50	56	female	2008	30.1	obese		Africa	<=60	51-60	PWID	2004	4	No	No	No		Never got seroconverted
195	1962	42	51	female	2004	25	overweight	Former Yugoslavia	Southern Europe	<=60	51-60	Non-PWID	1990	1	No	No	No	Never got virus	Never got seroconverted
196	1943	58	70	male	2002	25.2	overweight		Switzerland	>60	61-70	Non-PWID	1990	1	No	No	Yes	HBV positive	Never got seroconverted
197	1974	38	39	female	2012	19.3	normal		Switzerland	<=60	31-40	PWID	2011	1	No	No	No	HBV positive	Never got seroconverted
198	1953	58	60	female	2011	32	obese		America	<=60	51-60	Non-PWID	2008	1	No	No	No	Never got virus	Never got seroconverted
199	1959	42	54	female	2001	18.4	underweight		Switzerland	<=60	51-60	PWID	1993	4	No	No	No	Never got virus	Never got seroconverted
200	1955	49	58	male	2004	25.3	overweight	Italy	Southern Europe	<=60	51-60	PWID	1996	1	No	No	Yes		Never got seroconverted
201	1962	48	51	female	2011	17.8	underweight		Switzerland	<=60	51-60	Non-PWID	2010	1	No	No	No	HBV positive	Never got seroconverted
202	1968	33	45	male	2001	23.3	normal		Switzerland	<=60	41-50	Non-PWID	2001	3	No	No	No	Never got virus	Never got seroconverted
203	1960	42	53	female	2002	32.1	obese	Germany	Western Europe	<=60	51-60	Non-PWID	1992	1	Yes	No	Yes	Never got virus	Never got seroconverted
204	1960	42	53	female	2002	21.5	normal		Western Europe	<=60	51-60	PWID	1985	1	No	No	No	Never got virus	HIV positive
205	1966	35	47	male	2001	21.6	normal		Switzerland	<=60	41-50	PWID	1999	4	No	No	Yes	HBV positive	HIV positive
206	1960	46	53	female	2006	23.5	normal		Switzerland	<=60	51-60	Non-PWID	1994	3	No	No	No	Never got virus	Never got seroconverted
207	1959	48	54	male	2007	23.4	normal		Switzerland	<=60	51-60	PWID	1989	3	No	No	Yes		Never got seroconverted
208	1983	23	30	male	2007	19.5	normal		Switzerland	<=60	18-30	PWID	2003	1	No	No	Yes	HBV positive	Never got seroconverted
209	1974	34	39	male	2008	40	obese		Switzerland	<=60	31-40	PWID	2004	3	No	No	Yes	Never got virus	Never got seroconverted
210	1953	51	60	male	2005	23.4	normal		Switzerland	<=60	51-60	PWID	2005	4	No	No	Yes	HBV positive	Never got seroconverted
211	1968	33	45	male	2002	22.5	normal		Switzerland	<=60	41-50	PWID	1991	4	No	No	No	HBV positive	Never got seroconverted
212	1937	70	76	male	2007	24.5	normal	Austria	Western Europe	>60	>70	Non-PWID	2005	1	No	No	No	Never got virus	Never got seroconverted
213	1943	58	70	male	2002	25.6	overweight	Italy	Southern Europe	>60	61-70	Non-PWID	1999	1	Yes	No	No	HBV positive
214	1953	48	60	male	2001	26.2	overweight		Switzerland	<=60	51-60	PWID	2001	1	Yes	No	Yes	Never got virus	Never got seroconverted
215	1938	64	75	male	2002	24.7	normal		Eastern Europe	>60	>70	Non-PWID	1994	1	Yes	No	No	Never got virus	Never got seroconverted
216	1942	60	71	female	2003	21.4	normal		Switzerland	>60	>70	Non-PWID	1992	1	No	No	No	Never got virus	Never got seroconverted
217	1954	48	59	male	2002	24.1	normal		Africa	<=60	51-60	Non-PWID	1998	4	No	No	No	HBV positive	Never got seroconverted
218	1962	38	51	female	2001	21.7	normal		Switzerland	<=60	51-60	PWID	1979	3	No	No	Yes	HBV positive	Never got seroconverted
219	1967	42	46	male	2010	31.1	obese		Switzerland	<=60	41-50	Non-PWID	2007	1	No	No	No	HBV positive	Never got seroconverted
220	1963	38	50	male	2002	20.1	normal		Switzerland	<=60	41-50	PWID	2001	1	No	No	Yes	HBV positive	Never got seroconverted
221	1931	70	82	female	2001	47.6	obese	Spain	Southern Europe	>60	>70	Non-PWID	1998	1	No	No	No
222	1967	38	46	female	2005	26.5	overweight		Switzerland	<=60	41-50	PWID	1992	1	No	No	No	HBV positive	Never got seroconverted
223	1969	38	44	male	2008	34.6	obese		Switzerland	<=60	41-50	Non-PWID	1992	1	No	No	No	HBV positive	Never got seroconverted
224	1963	40	50	male	2004	27	overweight		Switzerland	<=60	41-50	PWID	2004	3	No	No	No	HBV positive	Never got seroconverted
225	1956	55	57	male	2012	20.4	normal		Switzerland	<=60	51-60	Non-PWID	1996		No	No	No	Never got virus	Never got seroconverted
226	1967	34	46	male	2001	20.7	normal		Switzerland	<=60	41-50	PWID	2000	1	No	No	Yes	HBV positive	Never got seroconverted
227	1976	25	37	female	2002	18.8	normal		Switzerland	<=60	31-40	PWID	1995		No	No	No	Never got virus	Never got seroconverted
228	1957	45	56	male	2003	23.4	normal		Switzerland	<=60	51-60	Non-PWID	1999	2	No	No	No	Never got virus	Never got seroconverted
229	1957	45	56	male	2002	23.8	normal		Switzerland	<=60	51-60	Non-PWID	1992	1	No	No	No	Never got virus	Never got seroconverted
230	1944	57	69	female	2001	20.9	normal	Italy	Southern Europe	>60	61-70	Non-PWID	1996		No	No	No	HBV positive	Never got seroconverted
231	1963	40	50	male	2004	22.7	normal		Switzerland	<=60	41-50	PWID	1997	3	No	No	Yes	Never got virus	HIV positive
232	1957	45	56	female	2003	27.7	overweight		Switzerland	<=60	51-60	PWID	1999	3	No	No	Yes	HBV positive	Never got seroconverted
233	1971	32	42	male	2004	24.6	normal		Switzerland	<=60	41-50	Non-PWID	2003	1	No	No	No	Never got virus	Never got seroconverted
234	1956	47	57	male	2004	25.6	overweight		America	<=60	51-60	Non-PWID	2001	1	No	No	No	Never got virus	Never got seroconverted
235	1979	28	34	female	2007	20.3	normal		Switzerland	<=60	31-40	PWID	2002	1	No	No	No	Never got virus
236	1963	39	50	female	2003	20.7	normal		Switzerland	<=60	41-50	PWID	2003	1	No	No	No	HBV positive
237	1972	29	41	male	2001	18.5	normal		Switzerland	<=60	41-50	PWID	1999	3	No	No	Yes	HBV positive	Never got seroconverted
238	1964	37	49	male	2002	33.2	obese		Switzerland	<=60	41-50	PWID	1990	3	No	No	Yes	HBV positive	Never got seroconverted
239	1956	49	57	male	2006	24.1	normal		Switzerland	<=60	51-60	PWID	1999		No	No	Yes	HBV positive	HIV positive
240	1974	33	39	female	2007	22.6	normal		Switzerland	<=60	31-40	PWID	2003	1	No	No	No	Never got virus	Never got seroconverted
241	1933	68	80	female	2001	30.5	obese	Austria	Western Europe	>60	>70	Non-PWID	2001	4	No	No	No	Never got virus	Never got seroconverted
242	1964	48	49	male	2012	23.8	normal		Switzerland	<=60	41-50	PWID	2006	1	No	No	No		Never got seroconverted
243	1948	53	65	male	2002	29.1	overweight		Switzerland	>60	61-70	Non-PWID	1990	1	No	No	No	Never got virus	Never got seroconverted
244	1964	40	49	male	2005	24.8	normal	Former Yugoslavia	Southern Europe	<=60	41-50	Non-PWID	1993	1	No	No	No	Never got virus	Never got seroconverted
245	1962	45	51	female	2007	24.1	normal		Switzerland	<=60	51-60	Non-PWID	1997	1	No	No	No
246	1942	61	71	male	2004	27	overweight	Italy	Southern Europe	>60	>70	Non-PWID	1992	1	Yes	No	Yes	Never got virus	Never got seroconverted
247	1953	56	60	male	2009	23.4	normal		Switzerland	<=60	51-60	Non-PWID	1991		No	No	No		Never got seroconverted
248	1972	38	41	male	2011	29.7	overweight		Africa	<=60	41-50	Non-PWID	2007	4	Yes	No	No	HBV positive	Never got seroconverted
249	1966	37	47	male	2004	25	overweight		Switzerland	<=60	41-50	PWID	2004	3	No	No	No	HBV positive	Never got seroconverted
250	1965	38	48	male	2004	17.3	underweight		Switzerland	<=60	41-50	PWID	2003	1	No	No	No	HBV positive	HIV positive
251	1967	35	46	male	2003	26.5	overweight		Switzerland	<=60	41-50	PWID	1999	4	No	No	Yes	HBV positive	HIV positive
252	1967	39	46	male	2007	20.2	normal		Switzerland	<=60	41-50	PWID	2004		No	No	No	HBV positive	HIV positive
253	1964	40	49	male	2004	27.8	overweight		Switzerland	<=60	41-50	Non-PWID	2003	2	No	No	Yes	Never got virus	Never got seroconverted
254	1958	45	55	male	2004	21	normal		Switzerland	<=60	51-60	PWID	1995	3	No	No	Yes	Never got virus	HIV positive
255	1958	45	55	male	2004	27.8	overweight		Switzerland	<=60	51-60	PWID	2004	1	No	No	Yes	HBV positive	Never got seroconverted
256	1950	51	63	male	2002	25.6	overweight		Switzerland	>60	61-70	Non-PWID	1995	1	No	No	No	Never got virus	Never got seroconverted
257	1953	51	60	female	2005	20.2	normal		Eastern Europe	<=60	51-60	Non-PWID	1998	1	No	No	No	Never got virus	Never got seroconverted
258	1965	41	48	male	2006	27.1	overweight		Switzerland	<=60	41-50	PWID	2004		No	No	Yes	Never got virus
259	1939	64	74	male	2004	21.3	normal	Italy	Southern Europe	>60	>70	Non-PWID	1990	1	No	No	No	HBV positive	Never got seroconverted
260	1954	53	59	male	2007	22.5	normal		America	<=60	51-60	Non-PWID	2007	4	No	No	No	HBV positive	Never got seroconverted
261	1956	50	57	female	2007	20.3	normal		Africa	<=60	51-60	Non-PWID	2006	2	No	No	No	HBV positive	Never got seroconverted
262	1952	59	61	male	2012	37	obese		America	>60	61-70	Non-PWID	1979	2	No	No	No	Never got virus
263	1960	48	53	male	2008	23	normal		Switzerland	<=60	51-60	PWID	2000	1	No	No	Yes	HBV positive	Never got seroconverted
264	1964	37	49	male	2002	19.3	normal		Switzerland	<=60	41-50	PWID	1997	3	No	No	No	HBV positive	HIV positive
265	1960	44	53	male	2005	22.8	normal		Switzerland	<=60	51-60	Non-PWID	1997	3	No	No	No	Never got virus	Never got seroconverted
266	1946	60	67	male	2007	22.6	normal		Switzerland	>60	61-70	Non-PWID	1983	2	No	No	No	Never got virus	Never got seroconverted
267	1961	39	52	male	2001	22.9	normal		Switzerland	<=60	51-60	PWID	1999	3	No	No	No	Never got virus	Never got seroconverted
268	1965	38	48	male	2003	18.7	normal		Asia/Oceania	<=60	41-50	Non-PWID	2003	3	No	No	No	Never got virus	Never got seroconverted
269	1969	38	44	female	2008	20.4	normal		Switzerland	<=60	41-50	PWID	1990	3	No	No	Yes	HBV positive	Never got seroconverted
270	1968	33	45	male	2002	21.8	normal		Switzerland	<=60	41-50	PWID	1993	3	No	No	Yes	HBV positive	HIV positive
271	1973	30	40	female	2003	31.9	obese		Switzerland	<=60	31-40	PWID	2002	1	No	No	No	Never got virus	Never got seroconverted
272	1947	57	66	female	2004	22.3	normal	Italy	Southern Europe	>60	61-70	Non-PWID	2000	2	No	No	No	HBV positive	Never got seroconverted
273	1950	52	63	male	2002	28	overweight		Switzerland	>60	61-70	Non-PWID	1999	1	No	No	Yes	Never got virus	Never got seroconverted
274	1964	38	49	female	2002	23	normal		Switzerland	<=60	41-50	Non-PWID	1994	1	No	No	No	HBV positive
275	1960	47	53	male	2007	22.5	normal		Switzerland	<=60	51-60	PWID	1997	3	Yes	No	Yes	Never got virus	Never got seroconverted
276	1970	34	43	female	2004	23.6	normal		Switzerland	<=60	41-50	PWID	2001	3	No	No	Yes		Never got seroconverted
277	1967	40	46	male	2008	24.3	normal		Switzerland	<=60	41-50	PWID	1989	4	Yes	No	Yes	HBV positive	Never got seroconverted
278	1975	28	38	female	2004	30	obese		Switzerland	<=60	31-40	PWID	2001	1	No	No	No		Never got seroconverted
279	1954	49	59	male	2003	20.9	normal		Switzerland	<=60	51-60	PWID	1995	1	No	No	No	HBV positive	Never got seroconverted
280	1963	39	50	female	2002	19.5	normal		Switzerland	<=60	41-50	Non-PWID	2001	1	No	No	No	Never got virus	Never got seroconverted
281	1947	59	66	male	2006	26	overweight		Switzerland	>60	61-70	Non-PWID	1973	2	No	No	No	Never got virus	Never got seroconverted
282	1976	28	37	male	2005	33.3	obese		Switzerland	<=60	31-40	PWID	2003	3	No	No	No	Never got virus	Never got seroconverted
283	1961	39	52	male	2001	23.9	normal	Italy	Southern Europe	<=60	51-60	Non-PWID	1995	1	No	No	No	HBV positive
284	1962	41	51	male	2003	24.6	normal		Switzerland	<=60	51-60	PWID	2001	3	Yes	No	Yes	Never got virus	Never got seroconverted
285	1969	33	44	male	2003	23	normal		Switzerland	<=60	41-50	PWID	1997	1	No	No	Yes	Never got virus	Never got seroconverted
286	1973	37	40	female	2010	23.8	normal		Asia/Oceania	<=60	31-40	Non-PWID	2009	3	No	No	No	Never got virus	Never got seroconverted
287	1959	48	54	female	2008	29.2	overweight		Africa	<=60	51-60	PWID	1999	1	No	No	No	HBV positive	Never got seroconverted
288	1981	27	32	female	2009	18.2	underweight		Switzerland	<=60	31-40	Non-PWID	2001	3	No	No	No
289	1940	64	73	male	2004	21.5	normal		Switzerland	>60	>70	Non-PWID	2004	1	No	No	Yes	Never got virus	Never got seroconverted
290	1958	45	55	male	2004	18.7	normal		Switzerland	<=60	51-60	PWID	1999	3	No	No	Yes	Never got virus	Never got seroconverted
291	1974	37	39	male	2012	26.1	overweight		Africa	<=60	31-40	Non-PWID	2011	3	No	No	Yes
292	1969	32	44	female	2002	20.3	normal		Switzerland	<=60	41-50	PWID	2001	3	No	No	No	HBV positive	Never got seroconverted
293	1944	67	69	male	2011	30.4	obese	Former Yugoslavia	Southern Europe	>60	61-70	Non-PWID	1998	1	No	Yes	No		Never got seroconverted
294	1970	30	43	female	2001	21.3	normal		Switzerland	<=60	41-50	Non-PWID	1994	1	No	No	No	Never got virus	Never got seroconverted
295	1944	57	69	male	2001	30.4	obese		Switzerland	>60	61-70	Non-PWID	1992	2	No	No	Yes	Never got virus	Never got seroconverted
296	1949	56	64	female	2006	29.3	overweight	Italy	Southern Europe	>60	61-70	Non-PWID	2003	3	No	No	No	Never got virus	Never got seroconverted
297	1969	33	44	female	2002	29.3	overweight		Switzerland	<=60	41-50	PWID	1994	3	No	No	No	Never got virus	Never got seroconverted
298	1962	46	51	male	2008	21.5	normal		Switzerland	<=60	51-60	Non-PWID	2006	3	Yes	No	Yes	HBV positive	Never got seroconverted
299	1960	45	53	male	2006	24.2	normal	Germany	Western Europe	<=60	51-60	PWID	1992	1	No	No	Yes	HBV positive	Never got seroconverted
300	1970	32	43	female	2002	26.1	overweight		Switzerland	<=60	41-50	PWID	1996	1	No	No	No	Never got virus	Never got seroconverted
301	1970	31	43	male	2001	25.1	overweight		Switzerland	<=60	41-50	PWID	1990		No	Yes	No	Never got virus
302	1961	42	52	male	2004	25.4	overweight		Switzerland	<=60	51-60	PWID	1992	3	No	No	Yes	HBV positive
303	1966	36	47	female	2002	24	normal		Switzerland	<=60	41-50	Non-PWID	2000	1	No	No	No	Never got virus	Never got seroconverted
304	1963	38	50	female	2001	24.1	normal	Italy	Southern Europe	<=60	41-50	PWID	1998	3	Yes	No	Yes	HBV positive	HIV positive
305	1961	41	52	female	2003	18.3	underweight		Eastern Europe	<=60	51-60	Non-PWID	2002	1	No	No	No		Never got seroconverted
306	1949	55	64	female	2005	24	normal		Switzerland	>60	61-70	PWID	1999	4	No	No	Yes	Never got virus	Never got seroconverted
307	1966	35	47	female	2001	22.4	normal	Italy	Southern Europe	<=60	41-50	PWID	1984	3	No	No	No	HBV positive	Never got seroconverted
308	1959	46	54	male	2005	26.3	overweight		Switzerland	<=60	51-60	PWID	1994	3	Yes	No	No	Never got virus	Never got seroconverted
309	1952	58	61	female	2010	22.6	normal	Germany	Western Europe	>60	61-70	PWID	1991	3	No	No	Yes	HBV positive	Never got seroconverted
310	1967	44	46	male	2012	27.7	overweight		Switzerland	<=60	41-50	PWID	2004	3	No	No	Yes
311	1944	59	69	female	2003	22.1	normal		Asia/Oceania	>60	61-70	Non-PWID	1995	1	No	Yes	No		Never got seroconverted
312	1958	46	55	male	2005	28.3	overweight	Italy	Southern Europe	<=60	51-60	Non-PWID	2000	4	Yes	No	Yes	Never got virus	Never got seroconverted
313	1958	43	55	male	2001	26	overweight	Germany	Western Europe	<=60	51-60	Non-PWID	2000	3	Yes	No	No	Never got virus	Never got seroconverted
314	1960	44	53	female	2005	20.5	normal		Switzerland	<=60	51-60	Non-PWID	1996	1	No	No	No	Never got virus	Never got seroconverted
315	1957	44	56	male	2001	27.4	overweight		Switzerland	<=60	51-60	PWID	1993	3	No	No	Yes	HBV positive	Never got seroconverted
316	1954	51	59	male	2006	27.1	overweight		Africa	<=60	51-60	Non-PWID	2004	4	Yes	Yes	No	HBV positive	Never got seroconverted
317	1967	37	46	female	2004	20.3	normal		Western Europe	<=60	41-50	PWID	2000	3	No	No	Yes	Never got virus	Never got seroconverted
318	1956	46	57	male	2003	32.5	obese		Switzerland	<=60	51-60	Non-PWID	1990	3	Yes	No	Yes	HBV positive	Never got seroconverted
319	1960	42	53	male	2002	29.4	overweight	Italy	Southern Europe	<=60	51-60	Non-PWID	2002	3	No	No	Yes	Never got virus	Never got seroconverted
320	1950	51	63	male	2001	23.6	normal	Italy	Southern Europe	>60	61-70	Non-PWID	2000	1	No	No	No	Never got virus	Never got seroconverted
321	1964	39	49	male	2003	28.4	overweight		Switzerland	<=60	41-50	PWID	1991	3	No	No	Yes	HBV positive
322	1973	29	40	male	2002	23.7	normal	Italy	Southern Europe	<=60	31-40	PWID	2001		No	No	Yes	HBV positive	Never got seroconverted
323	1947	54	66	male	2001	26.2	overweight		Switzerland	>60	61-70	Non-PWID	1992	4	No	No	No	Never got virus	Never got seroconverted
324	1947	60	66	female	2007	19.6	normal		Africa	>60	61-70	Non-PWID	2003	2	No	No	Yes		Never got seroconverted
325	1951	54	62	male	2006	25.5	overweight		Switzerland	>60	61-70	PWID	1990	1	No	No	Yes	HBV positive	Never got seroconverted
326	1950	54	63	male	2005	29.1	overweight		Switzerland	>60	61-70	Non-PWID	1992	2	No	No	Yes	Never got virus
327	1950	54	63	female	2005	23.1	normal		Switzerland	>60	61-70	PWID	1998	1	Yes	No	No	Never got virus
328	1941	60	72	female	2001	29.1	overweight	Italy	Southern Europe	>60	>70	Non-PWID	1999	1	Yes	No	No	HBV positive	Never got seroconverted
329	1952	54	61	female	2007	29.7	overweight		Africa	>60	61-70	Non-PWID	2000	4	No	No	No	Never got virus	Never got seroconverted
330	1965	37	48	male	2002	25.2	overweight		Switzerland	<=60	41-50	Non-PWID	1993	1	No	No	No	HBV positive	Never got seroconverted
331	1964	37	49	male	2002	25.8	overweight		Switzerland	<=60	41-50	PWID	2000	1	Yes	No	Yes	Never got virus	Never got seroconverted
332	1956	45	57	female	2002	21.8	normal	Austria	Western Europe	<=60	51-60	PWID	1995	3	No	No	Yes	HBV positive	Never got seroconverted
333	1946	56	67	male	2003	37.6	obese		Switzerland	>60	61-70	Non-PWID	1990	1	No	No	No	Never got virus	Never got seroconverted
334	1965	41	48	male	2007	29	overweight		Switzerland	<=60	41-50	PWID	1993	3	No	No	Yes	HBV positive	Never got seroconverted
335	1956	47	57	male	2004	30.9	obese		Switzerland	<=60	51-60	Non-PWID	1988	1	No	Yes	No	Never got virus	Never got seroconverted
336	1963	41	50	male	2005	28.1	overweight		Switzerland	<=60	41-50	PWID	1995	3	No	No	Yes	Never got virus	Never got seroconverted
337	1959	46	54	male	2005	22.4	normal		Switzerland	<=60	51-60	PWID	1991	1	No	No	No	HBV positive
338	1960	50	53	female	2010	26.1	overweight		Switzerland	<=60	51-60	PWID	1996	3	Yes	No	Yes	HBV positive	Never got seroconverted
339	1968	33	45	female	2001	22	normal	France	Western Europe	<=60	41-50	Non-PWID	2000	1	No	No	Yes	Never got virus	Never got seroconverted
340	1956	47	58	male	2003	27	overweight	Italy	Southern Europe	<=60	51-60	Non-PWID	2002	3	Yes	No	Yes	HBV positive
341	1963	43	50	female	2007	21.5	normal		Switzerland	<=60	41-50	PWID	2002	1	No	No	No	Never got virus
342	1972	31	41	female	2004	34.6	obese		Switzerland	<=60	41-50	PWID	1999	1	No	No	Yes	Never got virus	HIV positive
343	1968	38	45	female	2007	22	normal		Switzerland	<=60	41-50	PWID	1992	1	No	No	No	HBV positive	Never got seroconverted
344	1969	32	44	female	2002	22.5	normal		Switzerland	<=60	41-50	PWID	2002	1	No	No	Yes	HBV positive	Never got seroconverted
345	1959	46	54	female	2006	29.4	overweight		Switzerland	<=60	51-60	Non-PWID	1991	3	No	No	No		Never got seroconverted
346	1968	38	45	male	2006	25.1	overweight		Switzerland	<=60	41-50	PWID	2001	1	No	No	Yes	HBV positive	Never got seroconverted
347	1978	26	35	female	2005	22.3	normal		Switzerland	<=60	31-40	PWID	1997		No	No	No	HBV positive	Never got seroconverted
348	1956	51	57	female	2007	17.7	underweight		Switzerland	<=60	51-60	PWID	1987	1	No	No	Yes	Never got virus	Never got seroconverted
349	1938	68	75	male	2007	26	overweight	Italy	Southern Europe	>60	>70	Non-PWID	2002		Yes	No	No	Never got virus	Never got seroconverted
350	1959	45	54	female	2005	28.7	overweight	Italy	Southern Europe	<=60	51-60	Non-PWID	1992	1	No	No	No	HBV positive	Never got seroconverted
351	1959	46	54	male	2005	27.8	overweight		Switzerland	<=60	51-60	Non-PWID	2005	1	No	No	No	Never got virus
352	1966	36	47	male	2003	20.3	normal		Switzerland	<=60	41-50	PWID	1997	4	No	No	Yes	HBV positive	HIV positive
353	1963	38	50	female	2002	18.8	normal		Switzerland	<=60	41-50	Non-PWID	2001	1	No	No	No	HBV positive	Never got seroconverted
354	1980	25	33	male	2005	24.9	normal		Switzerland	<=60	31-40	PWID	2002	3	No	No	No	HBV positive	Never got seroconverted
355	1975	31	38	male	2007	24.9	normal	France	Western Europe	<=60	31-40	PWID	2002	1	No	No	Yes	Never got virus	Never got seroconverted
356	1960	46	53	male	2006	21.5	normal		Switzerland	<=60	51-60	PWID	1995	1	Yes	No	Yes	Never got virus	Never got seroconverted
357	1963	48	50	male	2011	29.4	overweight		Switzerland	<=60	41-50	PWID	2006	3	No	No	Yes	Never got virus	Never got seroconverted
358	1963	42	50	male	2005	26.2	overweight		Switzerland	<=60	41-50	PWID	1997		No	No	Yes	HBV positive	HIV positive
359	1978	26	35	male	2004	23.1	normal		Switzerland	<=60	31-40	PWID	2002	4	No	No	No	Never got virus	Never got seroconverted
360	1952	51	61	female	2004	24.2	normal		Switzerland	>60	61-70	PWID	1999	3	No	No	Yes	Never got virus	Never got seroconverted
361	1959	48	54	female	2008	19.6	normal		Switzerland	<=60	51-60	Non-PWID	2002	3	Yes	No	No
362	1958	45	55	male	2003	24.7	normal		Switzerland	<=60	51-60	Non-PWID	1990	1	Yes	No	Yes	Never got virus	HIV positive
363	1974	28	39	male	2002	20	normal		Switzerland	<=60	31-40	PWID	1992	1	No	No	Yes	Never got virus	HIV positive
364	1965	40	48	female	2006	26.3	overweight		Africa	<=60	41-50	Non-PWID	2004	4	No	No	No		Never got seroconverted
365	1962	45	51	male	2008	19.4	normal		Switzerland	<=60	51-60	PWID	2004	1	No	No	No		Never got seroconverted
366	1932	72	81	male	2004	26.2	overweight		Switzerland	>60	>70	Non-PWID	1993	2	No	No	No	Never got virus	Never got seroconverted
367	1952	51	61	male	2004	21.6	normal	France	Western Europe	>60	61-70	PWID	1993	3	No	No	No
368	1974	32	39	female	2006	17.1	underweight		Eastern Europe	<=60	31-40	Non-PWID	2006	1	No	No	No	Never got virus	Never got seroconverted
369	1965	37	48	female	2003	21.8	normal	Spain	Southern Europe	<=60	41-50	PWID	2001		No	No	No	HBV positive	HIV positive
370	1968	34	45	male	2002	20.8	normal		Switzerland	<=60	41-50	PWID	1999	1	Yes	No	No	Never got virus	Never got seroconverted
371	1945	61	68	male	2007	23.8	normal		Switzerland	>60	61-70	Non-PWID	2006	4	Yes	No	Yes	HBV positive	Never got seroconverted
372	1955	53	58	male	2008	27.6	overweight		Switzerland	<=60	51-60	PWID	2005	3	No	No	Yes	HBV positive	Never got seroconverted
373	1959	42	54	male	2001	25.7	overweight		Switzerland	<=60	51-60	Non-PWID	1999	1	No	No	Yes	Never got virus	Never got seroconverted
374	1950	54	63	male	2004	17.7	underweight	France	Western Europe	>60	61-70	Non-PWID	2003	2	No	No	No	Never got virus	Never got seroconverted
375	1951	49	62	male	2001	19.6	normal		America	>60	61-70	Non-PWID	1996	1	No	No	No	Never got virus
376	1935	67	78	female	2003	17.7	underweight		America	>60	>70	Non-PWID	1991	1	No	No	Yes	Never got virus
377	1980	32	33	male	2012	23.7	normal		Switzerland	<=60	31-40	PWID	2001	4	No	No	Yes	Never got virus	Never got seroconverted
378	1948	52	65	female	2001	27	overweight	Spain	Southern Europe	>60	61-70	Non-PWID	2000	1	No	No	No	Never got virus	Never got seroconverted
379	1965	37	48	male	2003	25.7	overweight	Italy	Southern Europe	<=60	41-50	Non-PWID	1994	1	No	No	No	Never got virus	Never got seroconverted
380	1957	45	56	male	2002	29.8	overweight		Switzerland	<=60	51-60	Non-PWID	2001	1	No	No	Yes	HBV positive	Never got seroconverted
381	1943	65	70	female	2008	26.2	overweight		Northern Europe	>60	61-70	Non-PWID	2008	2	No	No	No	Never got virus	Never got seroconverted
382	1949	54	64	male	2003	22.3	normal		Switzerland	>60	61-70	Non-PWID	1994	2	No	No	Yes	HBV positive
383	1942	60	71	female	2002	23.4	normal	Spain	Southern Europe	>60	>70	Non-PWID	1997	1	No	No	No	Never got virus
384	1957	48	56	male	2005	24	normal		Switzerland	<=60	51-60	PWID	2005	3	No	No	Yes	Never got virus	Never got seroconverted
385	1963	40	50	female	2004	21.7	normal	France	Western Europe	<=60	41-50	PWID	1994	1	No	No	Yes	Never got virus	Never got seroconverted
386	1965	37	48	male	2003	21.5	normal	France	Western Europe	<=60	41-50	PWID	1999	3	No	No	Yes	HBV positive	Never got seroconverted
387	1955	49	58	male	2005	24.8	normal		Switzerland	<=60	51-60	PWID	1999	1	No	No	Yes	HBV positive	Never got seroconverted
388	1956	46	57	male	2002	27	overweight		Switzerland	<=60	51-60	Non-PWID	1993	1	No	No	No	HBV positive	Never got seroconverted
389	1949	53	64	male	2002	23.9	normal		America	>60	61-70	Non-PWID	1999	1	Yes	No	Yes	Never got virus
390	1973	28	40	male	2002	26.4	overweight		Eastern Europe	<=60	31-40	Non-PWID	2002	1	No	No	No		Never got seroconverted
391	1938	65	75	female	2004	22.2	normal	Italy	Southern Europe	>60	>70	Non-PWID	2003	2	No	No	No	Never got virus
392	1964	39	49	female	2004	20.8	normal		Switzerland	<=60	41-50	Non-PWID	2003	3	No	No	No	Never got virus
393	1959	45	54	female	2004	20.8	normal		Western Europe	<=60	51-60	Non-PWID	1985	1	No	No	No	Never got virus
394	1964	41	49	female	2005	21.1	normal		Asia/Oceania	<=60	41-50	Non-PWID	2005		No	No	No	Never got virus	Never got seroconverted
395	1956	46	57	male	2002	20.2	normal		Switzerland	<=60	51-60	Non-PWID	1996	1	Yes	No	No	Never got virus	HIV positive
396	1975	27	38	male	2003	22	normal	Portugal	Southern Europe	<=60	31-40	Non-PWID	2002	2	No	No	No		Never got seroconverted
397	1935	66	78	female	2001	19.7	normal		Switzerland	>60	>70	Non-PWID	1995	1	No	No	No		Never got seroconverted
398	1967	34	46	male	2002	25.6	overweight		Switzerland	<=60	41-50	PWID	1994		No	No	Yes	Never got virus	Never got seroconverted
399	1965	44	48	male	2010	31	obese		Switzerland	<=60	41-50	Non-PWID	1999	3	Yes	Yes	No	HBV positive	Never got seroconverted
400	1957	44	56	female	2001	23.8	normal		Switzerland	<=60	51-60	Non-PWID	1991	3	No	No	Yes	Never got virus	Never got seroconverted
401	1961	41	52	female	2003	18.1	underweight		Asia/Oceania	<=60	51-60	Non-PWID	2003	4	No	No	No	Never got virus
402	1974	37	39	female	2011	22	normal		Eastern Europe	<=60	31-40	Non-PWID	2009	1	No	No	Yes	Never got virus	Never got seroconverted
403	1968	35	46	male	2003	20.5	normal	Former Yugoslavia	Southern Europe	<=60	41-50	PWID	2001	1	No	No	Yes	HBV positive	Never got seroconverted
404	1948	55	65	female	2003	22	normal		Switzerland	>60	61-70	Non-PWID	1995	2	No	No	No	Never got virus	Never got seroconverted
405	1960	49	53	male	2009	25.3	overweight	Italy	Southern Europe	<=60	51-60	Non-PWID	2008	1	Yes	No	No	Never got virus	Never got seroconverted
406	1940	61	73	female	2001	19.6	normal		Switzerland	>60	>70	Non-PWID	1997	1	Yes	No	No	HBV positive
407	1959	47	54	male	2006	21.1	normal	Portugal	Southern Europe	<=60	51-60	Non-PWID	2004	4	No	No	Yes	Never got virus	Never got seroconverted
408	1973	35	40	male	2008	24.4	normal		Switzerland	<=60	31-40	PWID	2004	3	No	No	Yes	Never got virus	Never got seroconverted
409	1968	33	45	male	2002	28.7	overweight		Western Europe	<=60	41-50	PWID	2000		No	No	Yes	Never got virus	Never got seroconverted
410	1958	44	55	male	2003	21.6	normal		Switzerland	<=60	51-60	PWID	2002	3	No	No	Yes	HBV positive	Never got seroconverted
411	1958	43	55	male	2002	26.2	overweight		Switzerland	<=60	51-60	PWID	2002	1	No	No	Yes	HBV positive	Never got seroconverted
412	1968	34	45	male	2003	23.5	normal		Switzerland	<=60	41-50	PWID	1999	1	No	No	No	HBV positive	Never got seroconverted
413	1958	43	55	female	2002	26	overweight		Western Europe	<=60	51-60	PWID	1999	3	No	No	No	HBV positive	HIV positive
414	1963	40	50	male	2003	17	underweight		Switzerland	<=60	41-50	PWID	1999	1	No	No	No		HIV positive
415	1965	38	48	female	2003	24.2	normal		Switzerland	<=60	41-50	PWID	2000	1	No	No	No	Never got virus	Never got seroconverted
416	1956	46	57	male	2002	30.1	obese	France	Western Europe	<=60	51-60	PWID	2000	3	No	No	Yes	Never got virus	Never got seroconverted
417	1966	35	47	male	2002	22.8	normal		Switzerland	<=60	41-50	PWID	1994	1	No	No	Yes	Never got virus	Never got seroconverted
418	1977	27	36	male	2005	20.1	normal		Switzerland	<=60	31-40	PWID	2005	1	No	No	No	Never got virus	Never got seroconverted
419	1969	33	44	male	2003	22.8	normal		Switzerland	<=60	41-50	PWID	1994	3	No	No	No	Never got virus	Never got seroconverted
420	1964	40	49	female	2005	29.8	overweight	Former Yugoslavia	Southern Europe	<=60	41-50	Non-PWID	1992	4	No	No	No	HBV positive	Never got seroconverted
421	1979	30	34	male	2009	20.2	normal	Portugal	Southern Europe	<=60	31-40	Non-PWID	2009	1	No	No	No	Never got virus	Never got seroconverted
422	1971	29	42	male	2001	21.8	normal		Switzerland	<=60	41-50	PWID	1996	1	No	No	Yes	HBV positive	HIV positive
423	1966	38	47	male	2005	27.4	overweight		Switzerland	<=60	41-50	PWID	2003	1	Yes	No	Yes	HBV positive	Never got seroconverted
424	1971	35	42	male	2007	23.5	normal	Former Yugoslavia	Southern Europe	<=60	41-50	Non-PWID	2005	1	No	No	Yes	Never got virus	Never got seroconverted
425	1970	33	43	male	2004	18.7	normal		Switzerland	<=60	41-50	PWID	2001	1	No	No	Yes	Never got virus	HIV positive
426	1952	54	61	female	2007	19.2	normal		Switzerland	>60	61-70	PWID	2006	1	No	No	No	Never got virus	Never got seroconverted
427	1966	37	47	male	2003	24.4	normal	Italy	Southern Europe	<=60	41-50	PWID	2003	3	No	No	Yes	Never got virus	Never got seroconverted
428	1960	41	53	female	2001	26	overweight		Switzerland	<=60	51-60	PWID	1998	4	No	No	No	Never got virus	Never got seroconverted
429	1971	39	42	male	2010	19.6	normal		Switzerland	<=60	41-50	PWID	2002	1	No	No	Yes		Never got seroconverted
430	1963	45	50	male	2009	18	underweight		Switzerland	<=60	41-50	Non-PWID	1998		No	No	No
431	1958	45	55	male	2004	22.8	normal		America	<=60	51-60	Non-PWID	1989	2	No	No	Yes	Never got virus	Never got seroconverted
432	1970	39	43	male	2010	25.8	overweight		Switzerland	<=60	41-50	PWID	1991	1	No	No	Yes	HBV positive	Never got seroconverted
433	1969	34	44	male	2003	27	overweight		Switzerland	<=60	41-50	PWID	1996	3	No	No	Yes	HBV positive	Never got seroconverted
434	1961	49	52	male	2011	32.7	obese		Switzerland	<=60	51-60	Non-PWID	2010	1	Yes	No	No		Never got seroconverted
435	1983	24	30	female	2008	24.7	normal		Switzerland	<=60	18-30	PWID	2007	1	No	No	No	Never got virus	Never got seroconverted
436	1965	47	48	male	2012	28.7	overweight		Switzerland	<=60	41-50	PWID	2012	1	Yes	No	No	HBV positive	Never got seroconverted
437	1953	53	60	female	2006	25.3	overweight		America	<=60	51-60	Non-PWID	2006	2	No	No	No	Never got virus	Never got seroconverted
438	1978	33	35	female	2012	24.7	normal		Switzerland	<=60	31-40	PWID	2010	1	No	No	No	Never got virus	Never got seroconverted
439	1958	51	55	male	2009	30.9	obese		Switzerland	<=60	51-60	Non-PWID	2008	1	No	No	Yes	Never got virus	Never got seroconverted
440	1964	37	49	male	2002	29.1	overweight		Switzerland	<=60	41-50	PWID	1999	1	No	No	No	HBV positive
441	1933	67	80	female	2001	26.1	overweight	Italy	Southern Europe	>60	>70	Non-PWID	1992	1	Yes	No	No		Never got seroconverted
442	1948	55	65	male	2004	24.3	normal		Switzerland	>60	61-70	Non-PWID	2003	1	Yes	No	No	Never got virus
443	1965	37	48	male	2003	23.1	normal		Switzerland	<=60	41-50	Non-PWID	1994	1	No	No	No	Never got virus	Never got seroconverted
444	1964	41	49	female	2005	23	normal		Switzerland	<=60	41-50	Non-PWID	1999	1	No	No	No	Never got virus
445	1964	38	49	female	2003	18.7	normal	Portugal	Southern Europe	<=60	41-50	PWID	1989	3	No	No	Yes	HBV positive	Never got seroconverted
446	1968	40	45	male	2009	22.5	normal	Italy	Southern Europe	<=60	41-50	PWID	2009	3	No	No	No	Never got virus	Never got seroconverted
447	1973	27	40	male	2001	24.4	normal		Switzerland	<=60	31-40	PWID	1998	1	No	No	No	Never got virus	Never got seroconverted
448	1936	70	77	male	2006	24.3	normal	Italy	Southern Europe	>60	>70	Non-PWID	2006	2	No	No	Yes	Never got virus
449	1957	48	56	female	2006	21.4	normal		Western Europe	<=60	51-60	Non-PWID	2005	2	No	No	No		Never got seroconverted
450	1966	36	47	male	2003	20.3	normal		Switzerland	<=60	41-50	PWID	2002	3	No	No	Yes		Never got seroconverted
451	1982	29	31	male	2011	25.8	overweight		Switzerland	<=60	31-40	PWID	2010	1	No	No	No	Never got virus
452	1956	46	57	male	2003	27.8	overweight		Switzerland	<=60	51-60	Non-PWID	2002	1	No	No	No	Never got virus	Never got seroconverted
453	1963	39	50	male	2002	28	overweight	Germany	Western Europe	<=60	41-50	PWID	1995	4	No	No	Yes	Never got virus	HIV positive
454	1952	54	61	male	2007	25.2	overweight		Switzerland	>60	61-70	PWID	1974	1	Yes	No	Yes
455	1934	68	79	female	2003	30.4	obese	Italy	Southern Europe	>60	>70	Non-PWID	1980	4	No	No	No	Never got virus
456	1945	59	68	female	2004	20.5	normal		Switzerland	>60	61-70	Non-PWID	1984	4	No	No	No
457	1957	54	56	male	2011	24.4	normal		Switzerland	<=60	51-60	Non-PWID	2008	1	No	No	No	Never got virus
458	1974	28	39	female	2002	24.5	normal		Switzerland	<=60	31-40	PWID	2001	3	No	No	No	HBV positive	Never got seroconverted
459	1942	60	71	male	2002	30.2	obese	Italy	Southern Europe	>60	>70	Non-PWID	1991	4	Yes	No	Yes	Never got virus	Never got seroconverted
460	1961	43	52	female	2004	29.1	overweight		Switzerland	<=60	51-60	PWID	1999	4	Yes	No	Yes	HBV positive	Never got seroconverted
461	1956	51	57	male	2007	24.9	normal		Switzerland	<=60	51-60	Non-PWID	2007	3	No	No	Yes	Never got virus	Never got seroconverted
462	1967	34	46	female	2002	42	obese		Switzerland	<=60	41-50	PWID	1999		No	No	No	HBV positive	Never got seroconverted
463	1939	67	74	female	2006	22.9	normal		Switzerland	>60	>70	Non-PWID	2005	5	Yes	No	No	Never got virus
464	1959	42	54	male	2002	25.3	overweight		America	<=60	51-60	Non-PWID	2000	1	No	No	Yes	Never got virus	Never got seroconverted
465	1974	27	39	male	2002	18.6	normal		Switzerland	<=60	31-40	PWID	2001		No	No	Yes	HBV positive	Never got seroconverted
466	1976	35	37	male	2011	24.5	normal		Switzerland	<=60	31-40	PWID	2005		No	No	No
467	1953	54	60	female	2008	34	obese		Switzerland	<=60	51-60	Non-PWID	2005	1	No	Yes	No	HBV positive	Never got seroconverted
468	1935	66	78	female	2001	23.1	normal	Spain	Southern Europe	>60	>70	Non-PWID	2000	1	No	No	No	HBV positive	Never got seroconverted
469	1932	75	81	male	2008	23.2	normal		Switzerland	>60	>70	Non-PWID	2008	1	No	No	Yes	Never got virus	Never got seroconverted
470	1960	43	53	male	2003	25.2	overweight		Switzerland	<=60	51-60	Non-PWID	1995	3	No	No	No	Never got virus
471	1963	38	50	male	2002	24.2	normal		Switzerland	<=60	41-50	PWID	1999	1	No	No	Yes	Never got virus	Never got seroconverted
472	1953	47	60	male	2001	21.2	normal	Portugal	Southern Europe	<=60	51-60	Non-PWID	1989	4	No	No	Yes	Never got virus	Never got seroconverted
473	1934	70	79	female	2004	39.5	obese		Switzerland	>60	>70	Non-PWID	1996	2	Yes	No	No	Never got virus	Never got seroconverted
474	1955	46	58	male	2002				Switzerland	<=60	51-60	PWID	1999	1	No	No	Yes	HBV positive	HIV positive
475	1975	27	38	female	2002	21.4	normal		Switzerland	<=60	31-40	PWID	2001		No	No	No	Never got virus	Never got seroconverted
476	1964	41	49	female	2006	18.3	underweight		Switzerland	<=60	41-50	PWID	2005	1	No	No	No	Never got virus	Never got seroconverted
477	1970	37	43	male	2008	30.2	obese		Switzerland	<=60	41-50	PWID	1990	1	No	No	Yes	Never got virus	Never got seroconverted
478	1957	49	56	female	2007	27.3	overweight	Portugal	Southern Europe	<=60	51-60	Non-PWID	1999	3	Yes	No	No	Never got virus	HIV positive
479	1971	33	42	male	2005	23.6	normal	Germany	Western Europe	<=60	41-50	PWID	2004	1	No	No	No	Never got virus	Never got seroconverted
480	1971	34	42	male	2005	22.7	normal		Switzerland	<=60	41-50	PWID	1995	1	No	No	No	HBV positive	Never got seroconverted
481	1953	52	60	female	2005	18	underweight		Switzerland	<=60	51-60	PWID	1990	3	No	No	Yes	Never got virus
482	1966	34	47	male	2001	24.2	normal		Switzerland	<=60	41-50	PWID	2001	1	No	No	Yes	Never got virus	Never got seroconverted
483	1954	49	59	female	2003	19.4	normal		Switzerland	<=60	51-60	Non-PWID	1999	3	No	No	No	Never got virus	Never got seroconverted
484	1951	57	62	male	2008	25.9	overweight		Switzerland	>60	61-70	PWID	2008	1	No	No	Yes	HBV positive	Never got seroconverted
485	1969	39	44	male	2009	25	overweight	Portugal	Southern Europe	<=60	41-50	PWID	2003	3	No	No	Yes	Never got virus	Never got seroconverted
486	1972	29	41	male	2001	25.4	overweight		Switzerland	<=60	41-50	PWID	2000	3	No	No	Yes	Never got virus	Never got seroconverted
487	1923	79	90	male	2003	24.6	normal	Germany	Western Europe	>60	>70	Non-PWID	2001	1	Yes	No	No	Never got virus	Never got seroconverted
488	1943	60	70	male	2003	24.9	normal		Switzerland	>60	61-70	Non-PWID	2001	3	Yes	Yes	Yes	HBV positive	Never got seroconverted
489	1940	61	73	female	2001	30.5	obese		Switzerland	>60	>70	Non-PWID	1996	2	No	No	No	Never got virus	Never got seroconverted
490	1939	63	74	female	2003	29.4	overweight	Italy	Southern Europe	>60	>70	Non-PWID	1992	1	Yes	No	No	Never got virus	Never got seroconverted
491	1971	34	42	male	2006	28.7	overweight		Africa	<=60	41-50	PWID	1999	1	No	No	No	HBV positive	Never got seroconverted
492	1978	31	35	male	2009	22.3	normal		Switzerland	<=60	31-40	PWID	2009	3	No	No	No	Never got virus	Never got seroconverted
493	1974	32	39	male	2007	20.8	normal		Switzerland	<=60	31-40	PWID	2004	3	No	No	Yes	Never got virus	Never got seroconverted
494	1968	33	45	male	2001	25.5	overweight		Switzerland	<=60	41-50	PWID	1997		No	No	Yes	Never got virus	Never got seroconverted
495	1985	25	28	male	2011	21.4	normal		Switzerland	<=60	18-30	PWID	2008	4	No	No	No	HBV positive	Never got seroconverted
496	1948	53	65	male	2002	25.5	overweight		Switzerland	>60	61-70	Non-PWID	2000	1	Yes	No	No	Never got virus	Never got seroconverted
497	1971	33	42	male	2004	24	normal		Switzerland	<=60	41-50	PWID	2004	1	No	No	No	Never got virus	Never got seroconverted
498	1965	36	48	female	2002	18.4	underweight		Switzerland	<=60	41-50	PWID	1990	3	No	No	Yes	HBV positive
499	1971	33	42	female	2004	27.7	overweight		Switzerland	<=60	41-50	PWID	2001	1	No	No	Yes	HBV positive	Never got seroconverted
500	1959	43	54	male	2003	22.7	normal		Asia/Oceania	<=60	51-60	PWID	1996	1	Yes	No	Yes		Never got seroconverted
501	1952	53	61	male	2005	25.9	overweight		Switzerland	>60	61-70	Non-PWID	2002	2	No	No	No	Never got virus	Never got seroconverted
502	1943	68	70	male	2012	21.6	normal		Switzerland	>60	61-70	Non-PWID	1999	1	No	No	No
503	1971	34	42	male	2006	24.2	normal		Asia/Oceania	<=60	41-50	Non-PWID	2006	3	No	No	No		Never got seroconverted
504	1969	38	44	male	2008	32.6	obese		Switzerland	<=60	41-50	PWID	2000	1	No	No	No		Never got seroconverted
505	1947	54	66	male	2001	24.5	normal		Eastern Europe	>60	61-70	Non-PWID	2001	1	No	No	No	Never got virus	Never got seroconverted
506	1953	53	60	female	2007	27.5	overweight	France	Western Europe	<=60	51-60	Non-PWID	2006	2	No	No	No		Never got seroconverted
507	1941	66	72	female	2007	26.8	overweight	Italy	Southern Europe	>60	>70	Non-PWID	2007	1	No	No	No	HBV positive
508	1959	43	54	female	2003	22	normal		Switzerland	<=60	51-60	PWID	1988	4	No	No	Yes	HBV positive	Never got seroconverted
509	1947	54	66	female	2002	34.7	obese		Switzerland	>60	61-70	Non-PWID	2001	1	Yes	No	No	Never got virus
510	1969	34	44	male	2004	28.1	overweight		Switzerland	<=60	41-50	PWID	2003	3	No	No	Yes	HBV positive	Never got seroconverted
511	1958	43	55	female	2002	19.3	normal		Switzerland	<=60	51-60	Non-PWID	2001	3	No	No	No	HBV positive	Never got seroconverted
512	1960	49	53	female	2009	26.1	overweight		Switzerland	<=60	51-60	PWID	1999	3	Yes	No	No	HBV positive	Never got seroconverted
513	1946	61	67	male	2007	25.1	overweight		Africa	>60	61-70	Non-PWID	2006	4	Yes	Yes	Yes	HBV positive	Never got seroconverted
514	1960	47	53	male	2008	16.7	underweight		Switzerland	<=60	51-60	Non-PWID	1992	4	No	No	Yes	HBV positive	HIV positive
515	1967	37	46	male	2005	23	normal		Switzerland	<=60	41-50	PWID	2000	4	No	No	No	HBV positive	Never got seroconverted
516	1965	37	48	female	2002	18.1	underweight		Switzerland	<=60	41-50	PWID	1999	1	No	No	No	HBV positive
517	1957	45	56	male	2003	31.9	obese	Germany	Western Europe	<=60	51-60	PWID	1999	4	No	No	Yes		Never got seroconverted
518	1962	39	51	male	2002	34.3	obese		Switzerland	<=60	51-60	PWID	1992	4	No	No	No	HBV positive	HIV positive
519	1968	32	45	male	2001	21.6	normal		Switzerland	<=60	41-50	PWID	1995	3	No	No	No	Never got virus	Never got seroconverted
520	1959	52	54	male	2011	24	normal		Switzerland	<=60	51-60	PWID	1982	3	No	No	Yes	Never got virus	Never got seroconverted
521	1967	34	46	female	2001	24.5	normal		Switzerland	<=60	41-50	PWID	2001	1	No	No	Yes	Never got virus	Never got seroconverted
522	1938	63	75	male	2001	28	overweight		Switzerland	>60	>70	Non-PWID	1992	2	No	No	No	Never got virus	Never got seroconverted
523	1969	33	44	male	2003	27.8	overweight	Spain	Southern Europe	<=60	41-50	PWID	1990	3	No	No	No	HBV positive	Never got seroconverted
524	1969	34	44	male	2003	24	normal		America	<=60	41-50	PWID	2003	1	No	No	No	Never got virus	Never got seroconverted
525	1966	43	47	female	2009	19.5	normal		Switzerland	<=60	41-50	PWID	1995	4	No	No	No	Never got virus	Never got seroconverted
526	1961	40	52	male	2001	25.1	overweight		Switzerland	<=60	51-60	PWID	2000	3	No	No	Yes	Never got virus
527	1957	43	56	female	2001	21.5	normal	Austria	Western Europe	<=60	51-60	Non-PWID	2000	3	No	No	No		Never got seroconverted
528	1947	57	66	female	2004	29.2	overweight		Northern Europe	>60	61-70	Non-PWID	2002	1	No	Yes	No	Never got virus
529	1963	39	50	male	2002	29.1	overweight		Switzerland	<=60	41-50	PWID	1999	1	No	No	No	HBV positive	Never got seroconverted
530	1968	37	45	female	2005	16.6	underweight		Switzerland	<=60	41-50	PWID	1992	1	No	No	Yes	HBV positive	Never got seroconverted
531	1968	39	45	male	2008	20.7	normal		Switzerland	<=60	41-50	PWID	1990	4	No	No	Yes	Never got virus	Never got seroconverted
532	1968	38	45	female	2007	21.1	normal		Switzerland	<=60	41-50	PWID	1994	3	No	No	No	HBV positive	Never got seroconverted
533	1933	69	80	male	2002	28.4	overweight		Switzerland	>60	>70	Non-PWID	1995	2	Yes	No	No	Never got virus	Never got seroconverted
534	1970	35	43	male	2006	27	overweight		Switzerland	<=60	41-50	Non-PWID	2005	1	No	No	Yes	Never got virus	Never got seroconverted
535	1969	33	44	male	2002	23.5	normal		Switzerland	<=60	41-50	PWID	2000	3	No	No	No	HBV positive	Never got seroconverted
536	1969	37	44	male	2007	26.5	overweight		Switzerland	<=60	41-50	PWID	2007	3	No	No	Yes	Never got virus	Never got seroconverted
537	1940	67	73	male	2008	26.4	overweight	Italy	Southern Europe	>60	>70	Non-PWID	2007	1	No	No	Yes	HBV positive
538	1963	42	50	female	2005	21	normal		America	<=60	41-50	Non-PWID	1998	1	No	No	No	Never got virus	Never got seroconverted
539	1965	43	48	male	2008	26.1	overweight		Asia/Oceania	<=60	41-50	Non-PWID	2008	3	No	No	No	HBV positive
540	1970	32	43	female	2003	19.5	normal		Eastern Europe	<=60	41-50	Non-PWID	1998	1	No	No	No	HBV positive
541	1949	57	64	female	2007	22.7	normal	Germany	Western Europe	>60	61-70	Non-PWID	2003	1	No	No	No	Never got virus
542	1969	32	44	male	2002	21.3	normal	Germany	Western Europe	<=60	41-50	PWID	1995	3	No	No	No	HBV positive	HIV positive
543	1972	35	41	female	2008	18.6	normal		Switzerland	<=60	41-50	PWID	1989	4	No	No	No		Never got seroconverted
544	1965	37	48	male	2002	23.7	normal		Switzerland	<=60	41-50	PWID	1993	4	No	No	No	HBV positive
545	1967	38	46	male	2005	19.6	normal		Switzerland	<=60	41-50	PWID	1994	3	No	No	Yes	Never got virus	Never got seroconverted
546	1965	35	48	male	2000	22.4	normal		Switzerland	<=60	41-50	PWID	2000	3	No	No	No	Never got virus	Never got seroconverted
547	1959	49	54	female	2008	23.9	normal		Switzerland	<=60	51-60	Non-PWID	2006	3	No	No	No	Never got virus	HIV positive
548	1966	38	47	female	2004	24.1	normal		Switzerland	<=60	41-50	PWID	1992	4	No	No	Yes	HBV positive	HIV positive
549	1978	29	35	male	2007	28.1	overweight	Former Yugoslavia	Southern Europe	<=60	31-40	PWID	2003	1	No	No	Yes	Never got virus
550	1974	30	39	male	2004	22.7	normal		Asia/Oceania	<=60	31-40	PWID	2001	1	No	No	Yes	HBV positive	HIV positive
551	1984	19	29	male	2003	23.8	normal		America	<=60	18-30	PWID	2001	3	No	No	Yes	Never got virus
552	1956	49	57	female	2006	20.2	normal		Switzerland	<=60	51-60	PWID	2001	1	No	No	No	Never got virus
553	1945	56	68	female	2001	31.2	obese	Italy	Southern Europe	>60	61-70	Non-PWID	1996	1	No	No	No		Never got seroconverted
554	1953	49	60	male	2002	24	normal	Italy	Southern Europe	<=60	51-60	Non-PWID	1990	4	Yes	No	No	HBV positive	Never got seroconverted
555	1970	41	43	male	2011	38.4	obese		Switzerland	<=60	41-50	PWID	2000	1	No	No	Unknown	Never got virus	Never got seroconverted
556	1981	20	32	female	2002	18.7	normal	France	Western Europe	<=60	31-40	PWID	2000	1	No	No	No	Never got virus	Never got seroconverted
557	1936	70	77	female	2006	23.7	normal		Switzerland	>60	>70	Non-PWID	1990	2	No	No	No	Never got virus
558	1969	36	44	female	2006	17.5	underweight	Austria	Western Europe	<=60	41-50	PWID	1988	1	No	No	Yes	HBV positive	Never got seroconverted
559	1957	47	56	female	2004	19.5	normal	Portugal	Southern Europe	<=60	51-60	Non-PWID	1993	2	Yes	No	No	Never got virus	Never got seroconverted
560	1962	44	51	male	2006	18.7	normal		Switzerland	<=60	51-60	Non-PWID	2005	1	No	No	No	Never got virus	Never got seroconverted
561	1962	48	51	female	2011	23	normal		Western Europe	<=60	51-60	Non-PWID	2007	3	No	No	No	HBV positive
562	1972	30	41	male	2003	22.7	normal		Switzerland	<=60	41-50	PWID	2001	1	No	No	Yes	Never got virus	Never got seroconverted
563	1952	50	61	female	2003	19.8	normal		Africa	>60	61-70	Non-PWID	1990	4	Yes	No	No	Never got virus	Never got seroconverted
564	1955	57	58	male	2012	27.1	overweight		Switzerland	<=60	51-60	Non-PWID	2002	1	Yes	No	Yes	HBV positive
565	1944	58	69	male	2002	35.3	obese	Italy	Southern Europe	>60	61-70	Non-PWID	2001	1	No	Yes	No	HBV positive	Never got seroconverted
566	1948	60	65	female	2008	21.1	normal		Switzerland	>60	61-70	Non-PWID	2005	1	Yes	No	Yes	Never got virus
567	1959	41	54	male	2000	21.9	normal	Italy	Southern Europe	<=60	51-60	PWID	1993	3	No	No	Yes	HBV positive	Never got seroconverted
568	1968	33	45	male	2002	27.2	overweight		Switzerland	<=60	41-50	PWID	1997	1	No	No	Yes	HBV positive	Never got seroconverted
569	1957	45	56	male	2003	26.1	overweight		Africa	<=60	51-60	Non-PWID	1997	4	No	No	No	Never got virus	HIV positive
570	1967	34	46	male	2002	26.2	overweight		Switzerland	<=60	41-50	PWID	1987	4	No	No	No	Never got virus	Never got seroconverted
571	1957	45	56	female	2003	21	normal		Switzerland	<=60	51-60	PWID	1996	3	Yes	No	No	HBV positive	Never got seroconverted
572	1974	34	39	male	2008	21.8	normal		Switzerland	<=60	31-40	PWID	1994		No	No	Yes	HBV positive	Never got seroconverted
573	1951	49	62	male	2001	21	normal		Switzerland	>60	61-70	PWID	1995	3	No	No	No	Never got virus	Never got seroconverted
574	1953	51	60	male	2004	23.2	normal		Eastern Europe	<=60	51-60	Non-PWID	2004	1	No	No	No	Never got virus	Never got seroconverted
575	1965	36	48	male	2002	22.8	normal		Switzerland	<=60	41-50	PWID	1999	1	No	No	No	HBV positive	Never got seroconverted
576	1962	45	51	female	2007	19.2	normal		Northern Europe	<=60	51-60	PWID	2001	4	No	No	No		Never got seroconverted
577	1941	70	72	male	2011	22.7	normal	Germany	Western Europe	>60	>70	Non-PWID	2011		Yes	Yes	No		Never got seroconverted
578	1958	46	55	female	2004	33.7	obese		Switzerland	<=60	51-60	PWID	2004	3	No	No	No	Never got virus	Never got seroconverted
579	1979	29	34	female	2008	16.4	underweight		Switzerland	<=60	31-40	Non-PWID	2007	1	No	No	No	Never got virus	Never got seroconverted
580	1964	41	49	female	2005	21	normal		Switzerland	<=60	41-50	PWID	2000	1	No	No	No	Never got virus	HIV positive
581	1960	43	53	female	2004	26.3	overweight		Asia/Oceania	<=60	51-60	Non-PWID	1996	3	No	No	No	Never got virus	Never got seroconverted
582	1946	56	67	male	2002	22.1	normal		Switzerland	>60	61-70	Non-PWID	1997	2	No	No	No	Never got virus	Never got seroconverted
583	1971	32	42	male	2003	23.7	normal		Switzerland	<=60	41-50	PWID	1997	1	No	No	No	Never got virus	Never got seroconverted
584	1968	36	45	male	2004	24.6	normal		Switzerland	<=60	41-50	PWID	1990	1	No	No	No	Never got virus	Never got seroconverted
585	1958	49	55	male	2008	21.2	normal		Switzerland	<=60	51-60	PWID	2003	3	No	No	No	HBV positive	Never got seroconverted
586	1965	44	48	female	2009	24.9	normal		Switzerland	<=60	41-50	PWID	1997	3	No	No	Yes	HBV positive	Never got seroconverted
587	1944	59	69	male	2004	24.3	normal	Italy	Southern Europe	>60	61-70	Non-PWID	2002	2	Yes	No	No	HBV positive
588	1969	33	44	male	2002	26	overweight		Switzerland	<=60	41-50	Non-PWID	1991	1	No	No	No	Never got virus	Never got seroconverted
589	1956	51	57	female	2007	26.4	overweight		Eastern Europe	<=60	51-60	Non-PWID	2007	1	No	No	No	Never got virus	Never got seroconverted
590	1962	40	51	male	2002	23.2	normal		Switzerland	<=60	51-60	PWID	1987	1	No	No	Yes	Never got virus	Never got seroconverted
591	1940	64	73	male	2005	29.4	overweight	Italy	Southern Europe	>60	>70	Non-PWID	1994	1	No	No	No	Never got virus	Never got seroconverted
592	1958	47	55	male	2005	26.6	overweight		Switzerland	<=60	51-60	PWID	2004	3	Yes	No	Yes	Never got virus	Never got seroconverted
593	1973	30	40	female	2004	19	normal		Switzerland	<=60	31-40	PWID	2004	3	No	No	No	Never got virus
594	1966	41	47	male	2007	18.9	normal		Switzerland	<=60	41-50	PWID	2007	3	No	No	Yes	Never got virus	HIV positive
595	1953	51	60	male	2004	22.4	normal		Switzerland	<=60	51-60	PWID	2004	1	Yes	No	Yes	HBV positive	Never got seroconverted
596	1933	73	80	female	2007	22.5	normal		Switzerland	>60	>70	Non-PWID	1990	1	No	No	No	Never got virus
597	1968	34	45	male	2003	29.1	overweight		Switzerland	<=60	41-50	PWID	1994	1	No	No	Yes	HBV positive	Never got seroconverted
598	1951	55	62	female	2006	20.1	normal		Switzerland	>60	61-70	Non-PWID	2006	3	No	No	No	Never got virus	Never got seroconverted
599	1965	47	48	male	2012	25	overweight		Switzerland	<=60	41-50	PWID	1995	1	Yes	No	No	HBV positive	Never got seroconverted
600	1931	76	82	female	2007	23.7	normal	France	Western Europe	>60	>70	Non-PWID	1993	1	No	No	No
601	1967	38	46	female	2005	17.7	underweight		Switzerland	<=60	41-50	Non-PWID	2003	1	No	No	No	Never got virus	Never got seroconverted
602	1963	39	50	male	2003	25.6	overweight		Western Europe	<=60	41-50	PWID	2002		No	No	Yes	HBV positive	HIV positive
603	1960	42	53	male	2003	23.9	normal		Switzerland	<=60	51-60	PWID	1996	1	No	No	Yes	HBV positive	Never got seroconverted
604	1969	39	44	male	2009	22.5	normal	Germany	Western Europe	<=60	41-50	PWID	1992	1	Yes	No	Yes	HBV positive	Never got seroconverted
605	1960	42	53	female	2003	16.2	underweight		Switzerland	<=60	51-60	PWID	1999	3	No	No	Yes		Never got seroconverted
606	1963	47	50	female	2011	24.5	normal	Spain	Southern Europe	<=60	41-50	PWID	2009	3	No	No	No	Never got virus
607	1952	49	61	female	2001	23.4	normal	Germany	Western Europe	>60	61-70	Non-PWID	1999	1	No	No	No	Never got virus	Never got seroconverted
608	1961	40	52	female	2002	21.3	normal		Switzerland	<=60	51-60	PWID	2001	1	No	No	Yes	Never got virus	Never got seroconverted
609	1976	26	37	male	2003	22.1	normal		Eastern Europe	<=60	31-40	PWID	2001	3	No	No	Yes	HBV positive	Never got seroconverted
610	1975	28	38	male	2004	23.9	normal		Switzerland	<=60	31-40	Non-PWID	1999	1	No	No	Yes
611	1954	52	59	male	2006	22.8	normal	Portugal	Southern Europe	<=60	51-60	Non-PWID	2005	3	Yes	No	Yes	Never got virus	Never got seroconverted
612	1991	19	22	female	2010	24.8	normal		Switzerland	<=60	18-30	Non-PWID	2001	3	No	No	No	Never got virus
613	1964	42	49	female	2007	23.7	normal		Switzerland	<=60	41-50	Non-PWID	2004	1	No	No	No	Never got virus	Never got seroconverted
614	1972	32	41	male	2004	23.8	normal		Switzerland	<=60	41-50	PWID	2001	1	No	No	No	HBV positive	Never got seroconverted
615	1982	19	31	male	2001	19.4	normal		Switzerland	<=60	31-40	PWID	2001		No	No	No	Never got virus
616	1963	47	50	female	2010	21.9	normal		Switzerland	<=60	41-50	Non-PWID	2000	4	No	No	No	Never got virus	Never got seroconverted
617	1958	49	55	male	2008	34.1	obese	Germany	Western Europe	<=60	51-60	PWID	1996	4	Yes	No	Yes	HBV positive	Never got seroconverted
618	1935	66	78	female	2001	23.3	normal		Switzerland	>60	>70	Non-PWID	1992	2	No	No	No	Never got virus	Never got seroconverted
619	1961	43	52	female	2005	19.5	normal	Austria	Western Europe	<=60	51-60	PWID	1998	4	No	No	Yes	HBV positive	Never got seroconverted
620	1971	34	42	male	2005	25.1	overweight		Switzerland	<=60	41-50	PWID	1995	3	No	No	Yes	Never got virus	Never got seroconverted
621	1977	29	36	female	2007	32.3	obese		Switzerland	<=60	31-40	Non-PWID	1997	4	No	No	No	Never got virus
622	1979	26	34	female	2005	20.7	normal		Switzerland	<=60	31-40	Non-PWID	1990	2	No	No	No	Never got virus
623	1948	55	65	male	2003	25.5	overweight		Switzerland	>60	61-70	Non-PWID	2003	1	No	No	Yes	HBV positive	HIV positive
624	1967	37	46	male	2005	29.1	overweight		Switzerland	<=60	41-50	PWID	1996	1	No	No	No		Never got seroconverted
625	1977	30	36	female	2008	20.3	normal		Switzerland	<=60	31-40	Non-PWID	2001	3	No	No	No
626	1977	27	36	female	2004	37	obese		Switzerland	<=60	31-40	PWID	2002	1	No	No	No	Never got virus
627	1965	42	48	male	2007	35.4	obese	Italy	Southern Europe	<=60	41-50	PWID	1983	1	No	No	No	HBV positive	Never got seroconverted
628	1966	36	47	female	2002	22.1	normal		Switzerland	<=60	41-50	Non-PWID	1997	1	No	No	No	Never got virus	Never got seroconverted
629	1947	56	66	female	2004	21	normal		Switzerland	>60	61-70	Non-PWID	2000	2	Yes	No	No	Never got virus	Never got seroconverted
630	1963	43	50	female	2006	21.3	normal		Switzerland	<=60	41-50	PWID	2006	1	No	No	No
631	1965	40	48	male	2006				Switzerland	<=60	41-50	PWID	2006	1	No	No	Yes	Never got virus	Never got seroconverted
632	1959	42	54	male	2002	27.8	overweight		Switzerland	<=60	51-60	Non-PWID	1995	2	No	No	Yes	Never got virus	Never got seroconverted
633	1954	48	59	male	2002	32.2	obese	Former Yugoslavia	Southern Europe	<=60	51-60	Non-PWID	1990	1	No	No	No	HBV positive	Never got seroconverted
634	1942	59	71	male	2002	24.6	normal	Italy	Southern Europe	>60	>70	Non-PWID	1997	1	Yes	No	Yes	HBV positive	Never got seroconverted
635	1956	44	57	female	2001	19.8	normal		Switzerland	<=60	51-60	Non-PWID	1991	1	No	No	No	Never got virus
636	1960	40	53	female	2001	23.7	normal		Switzerland	<=60	51-60	PWID	1998	4	No	No	No	HBV positive	Never got seroconverted
637	1967	36	46	male	2003	23.4	normal		Switzerland	<=60	41-50	PWID	1999	1	No	Yes	No	Never got virus	Never got seroconverted
638	1937	70	76	male	2008	28.7	overweight		Switzerland	>60	>70	Non-PWID	1994	1	Yes	No	No
639	1969	33	44	male	2003	22.5	normal		Switzerland	<=60	41-50	Non-PWID	2002	2	No	No	No	Never got virus	Never got seroconverted
640	1957	47	56	male	2004	27.2	overweight		Switzerland	<=60	51-60	Non-PWID	1991	3	Yes	No	No	Never got virus	Never got seroconverted
641	1954	46	59	male	2001	25.9	overweight		Switzerland	<=60	51-60	Non-PWID	2001	1	No	No	No	Never got virus	Never got seroconverted
642	1969	32	44	female	2002	23.9	normal		Switzerland	<=60	41-50	PWID	2002	3	No	No	No	Never got virus	Never got seroconverted
643	1966	45	47	male	2012	28.1	overweight		Switzerland	<=60	41-50	PWID	2011	1	No	Yes	No	Never got virus	Never got seroconverted
644	1957	47	56	male	2005	33.9	obese		Switzerland	<=60	51-60	PWID	1996	3	No	No	Yes	Never got virus	HIV positive
645	1974	27	39	male	2002	22.8	normal		Switzerland	<=60	31-40	PWID	2002	1	No	No	No	Never got virus	Never got seroconverted
646	1961	41	52	male	2002	25.1	overweight		Switzerland	<=60	51-60	PWID	1993	4	No	No	No	Never got virus
647	1979	25	34	female	2005	21.2	normal		Eastern Europe	<=60	31-40	Non-PWID	2005	1	No	No	Yes	Never got virus	Never got seroconverted
648	1957	50	56	male	2007	30.8	obese		Asia/Oceania	<=60	51-60	Non-PWID	1996	3	No	No	No	Never got virus	Never got seroconverted
649	1958	43	55	male	2001	27.8	overweight		Switzerland	<=60	51-60	PWID	1998	1	No	No	Yes	Never got virus	Never got seroconverted
650	1949	52	64	male	2002	29.1	overweight		Switzerland	>60	61-70	PWID	1998	3	Yes	No	Yes	HBV positive	Never got seroconverted
651	1938	73	75	female	2012	22.1	normal	Germany	Western Europe	>60	>70	Non-PWID	1997	1	Yes	Yes	Yes	Never got virus
652	1932	79	81	female	2012	20.5	normal	Spain	Southern Europe	>60	>70	Non-PWID	2007	1	Yes	No	No	Never got virus	Never got seroconverted
653	1959	42	54	male	2001	19.8	normal		Switzerland	<=60	51-60	PWID	1992	4	No	No		HBV positive	Never got seroconverted
654	1954	50	59	female	2005	19.7	normal		Switzerland	<=60	51-60	PWID	1974	1	Yes	No	No	Never got virus	Never got seroconverted
655	1974	30	39	male	2005	22.4	normal	Former Yugoslavia	Southern Europe	<=60	31-40	PWID	2002	1	No	No	No	HBV positive	HIV positive
656	1954	46	59	male	2001	26.1	overweight		Africa	<=60	51-60	Non-PWID	2000	1	No	No	No	HBV positive	Never got seroconverted
657	1971	30	42	male	2002	21.6	normal		Switzerland	<=60	41-50	PWID	1997	1	No	No	Yes	Never got virus	Never got seroconverted
658	1964	41	49	male	2005	24.4	normal		Switzerland	<=60	41-50	PWID	2002	4	No	No	Yes	Never got virus
659	1965	42	48	male	2008	17.7	underweight		Switzerland	<=60	41-50	Non-PWID	2000	1	No	No	Yes	HBV positive	HIV positive
660	1953	52	60	male	2006	22.3	normal		Switzerland	<=60	51-60	PWID	1990	3	Yes	No	Yes	Never got virus	Never got seroconverted
661	1972	32	41	male	2004	27.1	overweight		Asia/Oceania	<=60	41-50	PWID	2000	1	No	No	Yes	HBV positive	Never got seroconverted
662	1977	29	36	male	2006	22.2	normal		Switzerland	<=60	31-40	PWID	2002	3	No	No	No	Never got virus	Never got seroconverted
663	1968	34	45	male	2002	28.4	overweight	Italy	Southern Europe	<=60	41-50	PWID	2002	1	No	No	No	Never got virus	Never got seroconverted
664	1958	48	55	male	2007	84	obese		Switzerland	<=60	51-60	Non-PWID	1990	1		No	No
665	1980	27	33	male	2007	22.2	normal		Switzerland	<=60	31-40	Non-PWID	2002	1	No	No	No
666	1941	63	72	female	2004	22.8	normal	Italy	Southern Europe	>60	>70	Non-PWID	2002	2	No	No	No	Never got virus
667	1956	47	57	male	2003	24.3	normal		Switzerland	<=60	51-60	PWID	1997	1	No	No	Yes	HBV positive	Never got seroconverted
668	1975	26	38	female	2002	23.5	normal		Switzerland	<=60	31-40	PWID	2002		No	No	No	Never got virus	Never got seroconverted
669	1960	46	53	male	2006	34.3	obese	Italy	Southern Europe	<=60	51-60	PWID	2005	3	No	Yes	No		Never got seroconverted
670	1943	58	70	male	2002	23.1	normal		Switzerland	>60	61-70	Non-PWID	1991	2	No	No	No	HBV positive	Never got seroconverted
671	1968	35	45	male	2004	28.1	overweight		Switzerland	<=60	41-50	PWID	1997	3	No	No	Yes	HBV positive	Never got seroconverted
672	1972	35	41	female	2007	25.9	overweight		Switzerland	<=60	41-50	PWID	1992	3	No	No	Yes	HBV positive	Never got seroconverted
673	1950	53	63	male	2004	30.7	obese	Italy	Southern Europe	>60	61-70	Non-PWID	2000	2	No	No	No	Never got virus	Never got seroconverted
674	1973	35	40	female	2009	30.9	obese		Switzerland	<=60	31-40	PWID	2008	1	No	No	No	HBV positive
675	1961	44	52	male	2006	28.6	overweight		Switzerland	<=60	51-60	PWID	2005	1	No	No	Yes	Never got virus	Never got seroconverted
676	1963	44	50	male	2008	19.5	normal		Switzerland	<=60	41-50	PWID	1978	3		No	No	Never got virus
677	1963	45	50	female	2008	20.3	normal		Switzerland	<=60	41-50	PWID	2000	4	No	No	No		Never got seroconverted
678	1965	36	48	male	2002	19.6	normal		Switzerland	<=60	41-50	PWID	2002		No	No	No	Never got virus	Never got seroconverted
679	1973	37	40	female	2010	25.7	overweight		Eastern Europe	<=60	31-40	Non-PWID	2010	1	No	No	No	Never got virus	Never got seroconverted
680	1964	40	49	male	2005	24	normal		Switzerland	<=60	41-50	PWID	1985	3	Yes	No	Yes	HBV positive	HIV positive
681	1983	22	30	male	2005	21.9	normal		Eastern Europe	<=60	18-30	PWID	2004	1	No	No	No	Never got virus
682	1967	43	46	male	2011	22.5	normal	Former Yugoslavia	Southern Europe	<=60	41-50	PWID	1990	4	No	No	No	HBV positive	Never got seroconverted
683	1956	49	57	male	2006	18.9	normal		Switzerland	<=60	51-60	PWID	2001	3	No	No	Yes	HBV positive	Never got seroconverted
684	1958	44	55	male	2003	31.3	obese		Asia/Oceania	<=60	51-60	Non-PWID	1990	1	Yes	No	No	HBV positive	Never got seroconverted
685	1957	44	56	female	2001	23.4	normal		America	<=60	51-60	Non-PWID	1994	1	No	No	No	Never got virus	Never got seroconverted
686	1958	45	55	male	2003	19.8	normal		Switzerland	<=60	51-60	PWID	2000	1	No	No	No	HBV positive	HIV positive
687	1971	31	42	male	2003	23.5	normal		Northern Europe	<=60	41-50	Non-PWID	2003	3	No	No	Yes	HBV positive	Never got seroconverted
688	1951	52	62	male	2003	19.8	normal		Switzerland	>60	61-70	Non-PWID	1992	3	Yes	No	No	Never got virus	Never got seroconverted
689	1965	39	48	female	2005	19.1	normal		Switzerland	<=60	41-50	PWID	1987	1	No	No	Yes	Never got virus	Never got seroconverted
690	1965	41	48	female	2006	23.3	normal		Switzerland	<=60	41-50	PWID	1996	1	No	No	Yes	Never got virus	Never got seroconverted
691	1940	62	73	male	2002	32.2	obese	Italy	Southern Europe	>60	>70	Non-PWID	2001	1	Yes	Yes	No	Never got virus	Never got seroconverted
692	1970	30	43	male	2001	25.3	overweight		Switzerland	<=60	41-50	PWID	1992	1	No	No	Unknown		Never got seroconverted
693	1974	38	39	female	2012	19.1	normal		Switzerland	<=60	31-40	Non-PWID	2012		No	No	No		Never got seroconverted
694	1967	43	46	female	2011	19.5	normal		Switzerland	<=60	41-50	PWID	1991	1	No	No	No	Never got virus	Never got seroconverted
695	1965	39	48	male	2004	18.9	normal		Switzerland	<=60	41-50	PWID	2004	1	No	No	No	HBV positive	HIV positive
696	1965	37	48	male	2002	21.6	normal		Switzerland	<=60	41-50	PWID	1992	4	No	No	No	Never got virus
697	1957	54	56	male	2011	22.5	normal		Switzerland	<=60	51-60	PWID	1998	1	No	No	Yes	Never got virus	Never got seroconverted
698	1977	31	36	female	2009	17.3	underweight		Eastern Europe	<=60	31-40	Non-PWID	2008	1	No	No	Yes	HBV positive	Never got seroconverted
699	1962	39	51	male	2001	22	normal		Switzerland	<=60	51-60	Non-PWID	1990	1	No	No	No	HBV positive	Never got seroconverted
700	1987	21	26	male	2008				Switzerland	<=60	18-30	PWID	2008		No	No	No	Never got virus	Never got seroconverted
701	1949	56	64	male	2006	22	normal		Switzerland	>60	61-70	PWID	2004	1	No	No	No	HBV positive	Never got seroconverted
702	1977	28	36	male	2005	21.7	normal	Former Yugoslavia	Southern Europe	<=60	31-40	PWID	1999		No	No	Yes	Never got virus	HIV positive
703	1963	39	50	female	2002	18.7	normal		Switzerland	<=60	41-50	PWID	1996	1	No	No	Yes	Never got virus	Never got seroconverted
704	1976	27	37	female	2003	21.6	normal	Portugal	Southern Europe	<=60	31-40	PWID	1997	3	No	No	No	Never got virus	Never got seroconverted
705	1984	24	29	male	2008	22	normal		Switzerland	<=60	18-30	PWID	2005	1	No	No	Yes		Never got seroconverted
706	1967	36	46	male	2003	26.8	overweight		Switzerland	<=60	41-50	PWID	2003	3	No	No	No	HBV positive
707	1976	25	37	male	2002	22.2	normal		Switzerland	<=60	31-40	PWID	1999	1	No	No	No	Never got virus	Never got seroconverted
708	1968	43	45	male	2012	24.8	normal		Switzerland	<=60	41-50	PWID	2009	3	No	No	Yes	HBV positive	Never got seroconverted
709	1964	46	49	male	2010	43.1	obese		Switzerland	<=60	41-50	PWID	1996	4	No	No	No	Never got virus	Never got seroconverted
710	1971	37	42	male	2008	25.9	overweight		Switzerland	<=60	41-50	PWID	2008	3	No	No	No	Never got virus	Never got seroconverted
711	1958	43	55	male	2001	21	normal		Switzerland	<=60	51-60	Non-PWID	1997	4	No	No	Yes	Never got virus	Never got seroconverted
712	1950	52	63	female	2003	31.1	obese	Austria	Western Europe	>60	61-70	Non-PWID	2002	1	No	No	Yes
713	1970	33	43	female	2004	24.2	normal		Switzerland	<=60	41-50	Non-PWID	2003	1	No	No	No	Never got virus	Never got seroconverted
714	1971	36	42	male	2007	25.1	overweight		Switzerland	<=60	41-50	PWID	2007	3	No	No	Yes	Never got virus	Never got seroconverted
715	1940	62	73	female	2002	31.9	obese		Switzerland	>60	>70	Non-PWID	2000	2	No	No	No	Never got virus	Never got seroconverted
716	1960	51	53	male	2011	90	obese	Italy	Southern Europe	<=60	51-60	PWID	1997	3	No	No	No		Never got seroconverted
717	1957	54	56	female	2011	28.5	overweight		Switzerland	<=60	51-60	Non-PWID	1991	1	No	Yes	Yes	HBV positive	Never got seroconverted
718	1953	52	60	male	2006	24.8	normal		Switzerland	<=60	51-60	PWID	1995	1	Yes	No	Yes	Never got virus	Never got seroconverted
719	1947	57	66	female	2004	31.2	obese	Former Yugoslavia	Southern Europe	>60	61-70	Non-PWID	2002	1	No	No	No	HBV positive	Never got seroconverted
720	1923	82	90	female	2006	24.5	normal		Switzerland	>60	>70	Non-PWID	1994		Yes	No	No	Never got virus
721	1944	64	69	female	2008	21.3	normal	France	Western Europe	>60	61-70	Non-PWID	1996	1	No	No	No
722	1963	38	50	male	2002	25.9	overweight	Italy	Southern Europe	<=60	41-50	PWID	2000	1	No	No	No	HBV positive
723	1977	27	36	male	2004	24.6	normal	Former Yugoslavia	Southern Europe	<=60	31-40	PWID	2000	3	No	No	Yes	HBV positive	Never got seroconverted
724	1962	47	51	female	2010	20.4	normal	France	Western Europe	<=60	51-60	Non-PWID	2005	1	No	No	No	Never got virus	Never got seroconverted
725	1975	28	38	male	2003	26.8	overweight		Switzerland	<=60	31-40	PWID	2001	3	No	No	No	Never got virus
726	1956	51	57	male	2007	24.1	normal		Asia/Oceania	<=60	51-60	Non-PWID	2006	6	No	No	Yes	Never got virus
727	1962	47	51	female	2010	19.7	normal		Switzerland	<=60	51-60	PWID	1995	3	No	No	No	HBV positive	Never got seroconverted
728	1928	76	85	female	2005	36.6	obese		Switzerland	>60	>70	Non-PWID	1991	1	No	Yes	No	Never got virus	Never got seroconverted
729	1967	40	46	female	2008	17.6	underweight		Switzerland	<=60	41-50	PWID	1999	1	No	No	No	Never got virus	Never got seroconverted
730	1950	53	63	male	2003	24.6	normal		Switzerland	>60	61-70	Non-PWID	2003	1	Yes	No	Yes	Never got virus	Never got seroconverted
731	1963	39	50	male	2003	24.6	normal		Switzerland	<=60	41-50	PWID	2003	1	No	No	Yes	Never got virus	Never got seroconverted
732	1939	65	74	female	2004	23	normal		Switzerland	>60	>70	Non-PWID	1991	2	No	No	No	Never got virus
733	1968	33	45	female	2002	20.2	normal		Switzerland	<=60	41-50	PWID	1996	1	No	No	Yes	HBV positive	HIV positive
734	1964	42	49	male	2007	19.8	normal		Switzerland	<=60	41-50	PWID	1987	3	Yes	No	Yes	HBV positive	HIV positive
735	1965	39	48	male	2005	24	normal		Switzerland	<=60	41-50	Non-PWID	1988	3	No	No	No	HBV positive	Never got seroconverted
736	1959	46	54	male	2006	31.6	obese		Switzerland	<=60	51-60	Non-PWID	2003	4	No	No	No		Never got seroconverted
737	1953	48	60	male	2001	22.5	normal		Switzerland	<=60	51-60	PWID	2001	1	No	No	No	Never got virus
738	1952	59	61	male	2011	21	normal		Switzerland	>60	61-70	Non-PWID	2003	1	No	No	Yes	Never got virus	Never got seroconverted
739	1964	37	49	female	2001	23.4	normal		Switzerland	<=60	41-50	Non-PWID	2001	3	No	No	No	Never got virus	Never got seroconverted
740	1959	45	54	female	2005	20.5	normal		Switzerland	<=60	51-60	PWID	2001	3	No	No	Yes	Never got virus	Never got seroconverted
741	1950	62	63	female	2012	35.8	obese		Switzerland	>60	61-70	Non-PWID	1984		Yes	No	No	Never got virus	Never got seroconverted
742	1966	41	47	male	2007	22.3	normal		Switzerland	<=60	41-50	PWID	1984	3	No	No	No	Never got virus	Never got seroconverted
743	1953	57	60	female	2011	31.2	obese		Africa	<=60	51-60	Non-PWID	2010		No	No	No	HBV positive	Never got seroconverted
744	1961	44	52	female	2006	39.4	obese		Switzerland	<=60	51-60	Non-PWID	2006	3	No	No	Yes	Never got virus	Never got seroconverted
745	1960	40	53	male	2001	24.9	normal	Italy	Southern Europe	<=60	51-60	PWID	1996	3	No	No	No	Never got virus	Never got seroconverted
746	1955	45	58	female	2001	21.6	normal	Germany	Western Europe	<=60	51-60	PWID	1998	3	No	No	Yes	Never got virus	Never got seroconverted
747	1955	47	58	male	2002	19.6	normal		Switzerland	<=60	51-60	PWID	1982	3	No	No	No	Never got virus	Never got seroconverted
748	1959	42	54	female	2002	19.1	normal	Italy	Southern Europe	<=60	51-60	PWID	2001	3	No	No	No	Never got virus
749	1948	54	65	male	2003	26.1	overweight	Italy	Southern Europe	>60	61-70	Non-PWID	2001	1	No	Yes	No	HBV positive	Never got seroconverted
750	1965	37	48	female	2003	20	normal		Switzerland	<=60	41-50	PWID	2003	1	No	No	No	HBV positive	Never got seroconverted
751	1964	37	49	male	2002	18.6	normal	France	Western Europe	<=60	41-50	PWID	2002	3	No	No	No	HBV positive	Never got seroconverted
752	1950	58	63	female	2009	28.4	overweight		Switzerland	>60	61-70	Non-PWID	2009	1	No	No	No	Never got virus	Never got seroconverted
753	1938	63	75	male	2002	28.2	overweight	Italy	Southern Europe	>60	>70	Non-PWID	1998	1	Yes	No	No	Never got virus	Never got seroconverted
754	1935	69	78	female	2004	23.7	normal		Switzerland	>60	>70	Non-PWID	2004	2	Yes	No	No	Never got virus
755	1968	36	45	male	2005	25.4	overweight		Switzerland	<=60	41-50	PWID	2004	1	No	No	No	HBV positive	Never got seroconverted
756	1955	46	58	male	2001	34	obese		Switzerland	<=60	51-60	PWID	1995	3	No	Yes	Yes	HBV positive	Never got seroconverted
757	1965	45	48	female	2011	29.8	overweight		Switzerland	<=60	41-50	PWID	1991		No	No	Yes
758	1972	38	41	male	2011	30.6	obese	Italy	Southern Europe	<=60	41-50	Non-PWID	1999	1	No	No	No	Never got virus
759	1963	42	50	male	2005	25.3	overweight	Former Yugoslavia	Southern Europe	<=60	41-50	Non-PWID	2005	1	No	No	Yes	Never got virus	Never got seroconverted
760	1971	34	42	male	2006	24.5	normal		Switzerland	<=60	41-50	PWID	1999	3	No	No	Yes	Never got virus	Never got seroconverted
761	1961	40	52	male	2002	28.4	overweight		Switzerland	<=60	51-60	PWID	1999	4	Yes	No	Yes	HBV positive	HIV positive
762	1950	57	63	male	2007	34.4	obese		Africa	>60	61-70	Non-PWID	2003	4	No	No	Yes	HBV positive	Never got seroconverted
763	1968	33	45	male	2002	21.3	normal		America	<=60	41-50	PWID	1997		No	No	Yes	HBV positive	Never got seroconverted
764	1970	33	43	male	2004	24.4	normal	Italy	Southern Europe	<=60	41-50	Non-PWID	1991	1	No	No	No	Never got virus	Never got seroconverted
765	1982	25	31	male	2008	19.8	normal		Switzerland	<=60	31-40	PWID	2007	1	No	No	No	Never got virus	Never got seroconverted
766	1952	52	61	male	2005	24.4	normal		Switzerland	>60	61-70	PWID	2001	3	No	No	No	Never got virus	Never got seroconverted
767	1965	38	48	female	2004	32.7	obese		Eastern Europe	<=60	41-50	Non-PWID	1998	1	No	Yes	Yes	Never got virus	Never got seroconverted
768	1950	52	63	female	2002	20.6	normal	Italy	Southern Europe	>60	61-70	Non-PWID	1994	2	No	No	No	Never got virus
769	1966	44	47	female	2011	22	normal	Italy	Southern Europe	<=60	41-50	PWID	2010	1	No	No	Yes	Never got virus	Never got seroconverted
770	1966	43	47	female	2009	20.3	normal		Switzerland	<=60	41-50	PWID	2009	3	No	No	Yes	Never got virus	Never got seroconverted
771	1968	34	45	female	2003	34.8	obese		Switzerland	<=60	41-50	PWID	1999		No	No	No	Never got virus	HIV positive
772	1962	41	51	male	2003	26.3	overweight	Former Yugoslavia	Southern Europe	<=60	51-60	PWID	1985	1	No	No	No	Never got virus	Never got seroconverted
773	1967	34	46	male	2002	22.6	normal	Italy	Southern Europe	<=60	41-50	PWID	1995	1	No	No	No	Never got virus	Never got seroconverted
774	1963	46	50	male	2009	14.3	underweight		Switzerland	<=60	41-50	PWID	1982	1	No	No	Yes	HBV positive	HIV positive
775	1956	51	57	male	2008	26.9	overweight	Germany	Western Europe	<=60	51-60	PWID	1984	1	No	No	Yes	HBV positive	Never got seroconverted
776	1976	28	37	male	2004	26.4	overweight	Former Yugoslavia	Southern Europe	<=60	31-40	Non-PWID	2004	1	No	No	Yes	Never got virus	Never got seroconverted
777	1953	51	60	male	2004	30.1	obese		Switzerland	<=60	51-60	PWID	2002	3	No	No	Yes
778	1945	59	68	female	2005	27.4	overweight	Italy	Southern Europe	>60	61-70	Non-PWID	2004	1	Yes	No	No
779	1943	64	70	male	2007	24.3	normal	Italy	Southern Europe	>60	61-70	Non-PWID	2006	1	No	No	Yes	Never got virus
780	1959	46	54	male	2005	22.3	normal		Switzerland	<=60	51-60	PWID	1996	4	Yes	No	Yes	HBV positive	HIV positive
781	1935	67	78	male	2003	21.5	normal	Italy	Southern Europe	>60	>70	Non-PWID	2001	1	No	Yes	No	Never got virus
782	1950	55	63	male	2006	27	overweight	Former Yugoslavia	Southern Europe	>60	61-70	Non-PWID	2003	1	Yes	No	Yes	Never got virus	Never got seroconverted
783	1963	43	50	male	2006	26.9	overweight		Switzerland	<=60	41-50	PWID	2000	3	No	No	Yes	Never got virus	Never got seroconverted
784	1968	38	45	male	2006	30.4	obese		Switzerland	<=60	41-50	PWID	1990	3	No	No	Yes	HBV positive	Never got seroconverted
785	1963	40	50	male	2003	25.2	overweight		Switzerland	<=60	41-50	PWID	1983		No	No	Yes	HBV positive	HIV positive
786	1947	56	66	male	2003	31.6	obese		Switzerland	>60	61-70	Non-PWID	2000	1	Yes	No	Yes	HBV positive	Never got seroconverted
787	1947	54	66	male	2002	20	normal		Eastern Europe	>60	61-70	PWID	1998	2	No	No	No	HBV positive	HIV positive
788	1963	40	50	female	2004	20.2	normal	Former Yugoslavia	Southern Europe	<=60	41-50	Non-PWID	2004	1	No	No	No	HBV positive
789	1960	40	53	male	2001	23.4	normal		Africa	<=60	51-60	Non-PWID	1999	4	No	No	No	Never got virus	Never got seroconverted
790	1956	47	57	female	2004	18.8	normal		Switzerland	<=60	51-60	Non-PWID	1996	3	No	No	No	Never got virus
791	1966	42	47	male	2008	30.2	obese		Switzerland	<=60	41-50	PWID	2003		No	No	Yes	Never got virus	Never got seroconverted
792	1971	30	42	male	2001	22.3	normal		Switzerland	<=60	41-50	PWID	1995		No	No	Yes	HBV positive	Never got seroconverted
793	1975	34	38	female	2010	22.9	normal		Eastern Europe	<=60	31-40	Non-PWID	2003	3	No	No	Yes	Never got virus	Never got seroconverted
794	1963	37	50	male	2001	24.2	normal	Austria	Western Europe	<=60	41-50	Non-PWID	2000	1	No	No	Yes	Never got virus	Never got seroconverted
795	1957	45	56	male	2003	21.5	normal		Switzerland	<=60	51-60	PWID	1993	3	Yes	No	Yes	HBV positive	HIV positive
796	1960	41	53	female	2001	18.8	normal		Switzerland	<=60	51-60	PWID	1991	3	No	No	Yes	HBV positive
797	1964	38	49	male	2002	19.2	normal		Switzerland	<=60	41-50	Non-PWID	1990	1	No	No	No	HBV positive	Never got seroconverted
798	1957	51	56	male	2009	26.9	overweight		Northern Europe	<=60	51-60	PWID	1971	3	No	No	No	HBV positive	Never got seroconverted
799	1962	41	51	male	2003	24.4	normal		Switzerland	<=60	51-60	PWID	2003	1	No	No	Yes	Never got virus
800	1947	57	66	female	2004	24.1	normal		Switzerland	>60	61-70	Non-PWID	1991	1	Yes	No	No	Never got virus	Never got seroconverted
801	1962	38	51	male	2001	23.5	normal	Former Yugoslavia	Southern Europe	<=60	51-60	Non-PWID	1999	1	No	No	No	Never got virus	Never got seroconverted
802	1968	34	45	male	2003	28.1	overweight		Asia/Oceania	<=60	41-50	PWID	2002	1	No	No	Yes	HBV positive	Never got seroconverted
803	1939	62	74	male	2001	29	overweight	Germany	Western Europe	>60	>70	Non-PWID	1998	1	Yes	No	Yes	Never got virus
804	1963	43	50	female	2007	23.2	normal	Portugal	Southern Europe	<=60	41-50	Non-PWID	1998	1	No	No	Yes	HBV positive	Never got seroconverted
805	1949	55	64	female	2005	26.7	overweight		Switzerland	>60	61-70	Non-PWID	2000	2	No	No	No	Never got virus	Never got seroconverted
806	1968	33	45	male	2001	28.3	overweight	Italy	Southern Europe	<=60	41-50	Non-PWID	1995	1	No	No	No	Never got virus	Never got seroconverted
807	1968	36	45	female	2005	21.1	normal		Western Europe	<=60	41-50	PWID	1990	3	No	No	Yes	HBV positive	Never got seroconverted
808	1949	52	64	female	2002	33.7	obese		Switzerland	>60	61-70	PWID	1993	1	No	Yes	No	Never got virus	Never got seroconverted
809	1960	44	53	male	2005	24.1	normal		Switzerland	<=60	51-60	PWID	2005	1	No	No	Yes	HBV positive	Never got seroconverted
810	1939	62	74	female	2002	26.1	overweight	Italy	Southern Europe	>60	>70	Non-PWID	1992		Yes	No	No	Never got virus
811	1965	40	48	male	2005	31.2	obese	Italy	Southern Europe	<=60	41-50	PWID	2005	3	No	No	No	HBV positive	Never got seroconverted
812	1962	42	51	male	2005	22.8	normal	Spain	Southern Europe	<=60	51-60	PWID	1992	3	Yes	No	No	Never got virus	Never got seroconverted
813	1958	43	55	female	2001	17.8	underweight		Switzerland	<=60	51-60	Non-PWID	1999	1	No	No	No	Never got virus	Never got seroconverted
814	1959	45	54	male	2004	27	overweight	Spain	Southern Europe	<=60	51-60	PWID	1991	1	No	No	Yes	Never got virus	Never got seroconverted
815	1951	49	62	male	2001	23.7	normal		Switzerland	>60	61-70	Non-PWID	2000	3	No	No	No	Never got virus	Never got seroconverted
816	1970	31	43	female	2002	18	underweight		Asia/Oceania	<=60	41-50	PWID	1991		No	No	No	Never got virus	HIV positive
817	1959	43	54	female	2002	23.1	normal		Switzerland	<=60	51-60	PWID	1995		No	No	Yes	HBV positive	Never got seroconverted
818	1983	28	30	female	2011	23	normal		Switzerland	<=60	18-30	PWID	2009	3	No	No	Yes	Never got virus	Never got seroconverted
819	1954	48	59	male	2003	24.9	normal		Africa	<=60	51-60	Non-PWID	2001		No	No	Yes		Never got seroconverted
820	1971	39	42	male	2010	28.7	overweight	Germany	Western Europe	<=60	41-50	Non-PWID	2010	1	Yes	No	No	Never got virus
821	1957	43	56	male	2001	23.9	normal	France	Western Europe	<=60	51-60	PWID	1997	3	No	No	Yes	Never got virus
822	1968	33	45	female	2002	22.5	normal		Northern Europe	<=60	41-50	Non-PWID	1994	1	No	No	No	Never got virus
823	1961	40	52	male	2002	25.4	overweight		Africa	<=60	51-60	Non-PWID	1993	1	No	No	No	Never got virus	Never got seroconverted
824	1968	42	45	male	2011	21.5	normal		Switzerland	<=60	41-50	PWID	2007	1	No	No	No	Never got virus	Never got seroconverted
825	1979	26	34	male	2006	21.7	normal		Switzerland	<=60	31-40	PWID	2004	3	No	No	No	Never got virus	Never got seroconverted
826	1959	44	54	male	2003	31.2	obese		Switzerland	<=60	51-60	PWID	2003	3	No	No	Yes	Never got virus
827	1941	61	72	male	2003	23.4	normal	Italy	Southern Europe	>60	>70	Non-PWID	1994		Yes	Yes	No	Never got virus	Never got seroconverted
828	1950	58	63	male	2009	28.1	overweight		Switzerland	>60	61-70	Non-PWID	2008	1	Yes	Yes	Yes	HBV positive	Never got seroconverted
829	1949	53	64	female	2003	21.8	normal		Switzerland	>60	61-70	PWID	1995	3	No	No	Yes	HBV positive	Never got seroconverted
830	1941	61	72	male	2002	27.5	overweight		Switzerland	>60	>70	Non-PWID	1998	1	No	No	Yes	Never got virus	Never got seroconverted
831	1967	44	46	male	2011	26.6	overweight		Switzerland	<=60	41-50	PWID	2005	1	Yes	No	Yes	Never got virus	Never got seroconverted
832	1956	55	57	female	2012	22.1	normal		Switzerland	<=60	51-60	PWID	1987	1	Yes	No	No	Never got virus	Never got seroconverted
833	1966	34	47	male	2001	31	obese	France	Western Europe	<=60	41-50	PWID	1999	1	No	No	No	Never got virus	Never got seroconverted
834	1960	42	53	female	2002	19.8	normal		Switzerland	<=60	51-60	Non-PWID	1995	1	No	No	No	HBV positive	Never got seroconverted
835	1964	38	49	male	2002	23.4	normal		Africa	<=60	41-50	PWID	1995		No	No	Yes	HBV positive	HIV positive
836	1961	44	52	male	2005	26.5	overweight		Switzerland	<=60	51-60	PWID	2001	1	No	No	Yes	HBV positive	Never got seroconverted
837	1960	42	53	female	2002	25.2	overweight		Switzerland	<=60	51-60	PWID	1994		No	No	Yes	HBV positive	Never got seroconverted
838	1958	48	55	male	2007	25.2	overweight		Switzerland	<=60	51-60	PWID	1994	1	No	No	Yes	HBV positive	Never got seroconverted
839	1980	20	33	female	2001	19.6	normal		Switzerland	<=60	31-40	Non-PWID	1993	3	No	No	No
840	1976	28	37	male	2004	30.1	obese	Italy	Southern Europe	<=60	31-40	PWID	2004	3	No	No	No	Never got virus	Never got seroconverted
841	1940	62	73	male	2002	24.1	normal		Switzerland	>60	>70	Non-PWID	1992	2	No	No	No	Never got virus	Never got seroconverted
842	1969	33	44	female	2003	22.3	normal		Switzerland	<=60	41-50	PWID	1999	3	No	No	Yes	Never got virus	Never got seroconverted
843	1935	70	78	female	2006	26	overweight	Italy	Southern Europe	>60	>70	Non-PWID	2006	1	No	Yes	No	HBV positive
844	1952	53	61	female	2005	30.4	obese		Switzerland	>60	61-70	PWID	2005	1	No	No	No	Never got virus	Never got seroconverted
845	1972	33	41	male	2005	21.1	normal		Switzerland	<=60	41-50	PWID	2005	1	No	No	Yes	Never got virus	Never got seroconverted
846	1977	27	36	female	2005	19.4	normal		Switzerland	<=60	31-40	PWID	1998	3	No	No	Yes		Never got seroconverted
847	1958	47	55	male	2005	23.7	normal	Italy	Southern Europe	<=60	51-60	Non-PWID	1990	4	No	No	No	HBV positive	Never got seroconverted
848	1962	44	51	male	2007	22.6	normal		Switzerland	<=60	51-60	PWID	1980	3	No	No	Yes	HBV positive	HIV positive
849	1964	40	49	male	2005	23	normal		Switzerland	<=60	41-50	PWID	2004	3	No	No	No	HBV positive	Never got seroconverted
850	1952	50	61	male	2002	23.7	normal		Switzerland	>60	61-70	PWID	1997		Yes	No	Yes	HBV positive	Never got seroconverted
851	1965	43	48	female	2009	21.4	normal	Germany	Western Europe	<=60	41-50	PWID	2004	3	No	No	No	Never got virus	Never got seroconverted
852	1963	42	50	male	2006	29.2	overweight		Switzerland	<=60	41-50	PWID	2001	1	No	No	Yes	Never got virus	Never got seroconverted
853	1969	33	44	male	2003	22.2	normal		Northern Europe	<=60	41-50	PWID	1996	4	No	No	Yes	HBV positive	HIV positive
854	1951	51	62	male	2003	26.8	overweight	Italy	Southern Europe	>60	61-70	Non-PWID	1992	2	No	Yes	No	Never got virus	Never got seroconverted
855	1976	27	37	male	2004	26.1	overweight	Spain	Southern Europe	<=60	31-40	PWID	1997	1	No	No	No	Never got virus	Never got seroconverted
856	1966	45	47	male	2011	23.4	normal		Switzerland	<=60	41-50	Non-PWID	2003	2	No	No	No	Never got virus	Never got seroconverted
857	1926	78	87	male	2004	24.7	normal		Switzerland	>60	>70	Non-PWID	1990	2	No	No	No	Never got virus
858	1962	42	51	male	2005	26.6	overweight		Switzerland	<=60	51-60	PWID	2004	1	No	No	Yes	Never got virus	Never got seroconverted
859	1967	35	46	male	2003	27.7	overweight		Switzerland	<=60	41-50	PWID	1999	3	No	No	Yes	HBV positive	Never got seroconverted
860	1972	38	41	male	2010	23.1	normal	Italy	Southern Europe	<=60	41-50	PWID	1990	1	No	No	No	Never got virus	Never got seroconverted
861	1977	27	36	male	2004	23.7	normal		Switzerland	<=60	31-40	PWID	1999		No	No	Yes	Never got virus	Never got seroconverted
862	1955	48	58	male	2004	25.6	overweight		Switzerland	<=60	51-60	PWID	1997	4	Yes	No	Yes	HBV positive	Never got seroconverted
863	1975	34	38	female	2010	18.4	underweight		Switzerland	<=60	31-40	PWID	2000	1	No	No	Yes		Never got seroconverted
864	1970	31	43	female	2002	21.8	normal		Switzerland	<=60	41-50	PWID	1991	3	No	No	No	HBV positive	Never got seroconverted
865	1946	55	67	female	2001	35.9	obese	Spain	Southern Europe	>60	61-70	Non-PWID	1997	1	No	No	No	HBV positive	Never got seroconverted
866	1951	59	62	male	2011	20.8	normal		Switzerland	>60	61-70	Non-PWID	2011		No	No	Yes	Never got virus
867	1980	25	33	female	2006	27.6	overweight		Switzerland	<=60	31-40	PWID	2005	1	No	No	Yes	Never got virus	Never got seroconverted
868	1955	49	58	male	2005	28.4	overweight		Switzerland	<=60	51-60	PWID	1990	3	No	No	Yes	Never got virus
869	1969	36	44	male	2006	24.5	normal		Switzerland	<=60	41-50	PWID	1998	1	No	No	Yes	Never got virus	Never got seroconverted
870	1955	48	58	female	2003	22	normal		Switzerland	<=60	51-60	Non-PWID	2003	2	No	No	No	HBV positive	Never got seroconverted
871	1971	39	42	female	2011	21.5	normal		Asia/Oceania	<=60	41-50	Non-PWID	2003	3	Yes	No	No		Never got seroconverted
872	1975	28	38	female	2004	18.9	normal		Switzerland	<=60	31-40	PWID	1994	1	No	No	Yes	Never got virus	Never got seroconverted
873	1957	49	56	female	2007	22.7	normal	Italy	Southern Europe	<=60	51-60	Non-PWID	1971	2	No	No	No	Never got virus	Never got seroconverted
874	1974	33	39	female	2007	23.5	normal		Switzerland	<=60	31-40	PWID	2007	1	No	No	Yes	Never got virus	Never got seroconverted
875	1939	66	74	male	2006	22.7	normal	Italy	Southern Europe	>60	>70	Non-PWID	1969	1	Yes	Yes	No	Never got virus	Never got seroconverted
876	1964	40	49	female	2005	21.5	normal		Switzerland	<=60	41-50	Non-PWID	1990	3	No	No	No	Never got virus	Never got seroconverted
877	1962	42	51	male	2005	27.8	overweight		Switzerland	<=60	51-60	PWID	1999	1	No	No	No	HBV positive
878	1973	36	40	female	2009	19	normal		Eastern Europe	<=60	31-40	Non-PWID	2009	1	No	No	No	Never got virus	Never got seroconverted
879	1977	27	36	male	2004	24.2	normal		Switzerland	<=60	31-40	PWID	1997	3	No	No	Yes	HBV positive	Never got seroconverted
880	1966	38	47	female	2005	25.8	overweight		Switzerland	<=60	41-50	PWID	2000	3	No	No	No	Never got virus	Never got seroconverted
881	1948	53	65	male	2001	22.6	normal		Switzerland	>60	61-70	PWID	1998	3	No	No	Yes	HBV positive	Never got seroconverted
882	1970	32	43	male	2003	22.7	normal		Switzerland	<=60	41-50	Non-PWID	1996	3	No	No	No	HBV positive	Never got seroconverted
883	1951	52	62	female	2003	23.1	normal		Africa	>60	61-70	PWID	1998	4	No	No	No	HBV positive	Never got seroconverted
884	1981	22	32	female	2003	21	normal		Switzerland	<=60	31-40	PWID	2003	1	No	No	Yes	Never got virus	Never got seroconverted
885	1960	42	53	male	2002	24.6	normal		Switzerland	<=60	51-60	PWID	1998		No	No	No	HBV positive	Never got seroconverted
886	1941	60	72	female	2001	20.1	normal		Switzerland	>60	>70	Non-PWID	2000	1	No	No	No	Never got virus
887	1936	71	77	female	2008	22	normal	Italy	Southern Europe	>60	>70	Non-PWID	2008	2	No	No	No	Never got virus
888	1933	67	80	female	2001	25.6	overweight		Switzerland	>60	>70	Non-PWID	1997	2	No	No	No	Never got virus
889	1971	31	42	female	2002	22.8	normal	France	Western Europe	<=60	41-50	PWID	1999		No	No	Yes	Never got virus	Never got seroconverted
890	1958	48	55	male	2007	25.4	overweight		Switzerland	<=60	51-60	PWID	1982	3	Yes	No	Yes		Never got seroconverted
891	1957	46	56	female	2003	23.1	normal		Switzerland	<=60	51-60	Non-PWID	2003	3	No	No	No	Never got virus
892	1931	71	82	female	2002	19.5	normal		Switzerland	>60	>70	Non-PWID	2002	3	No	No	No	Never got virus
893	1966	41	47	female	2007	27.7	overweight	Italy	Southern Europe	<=60	41-50	Non-PWID	2001	1	No	No	No	Never got virus
894	1966	38	47	male	2005	27	overweight	Italy	Southern Europe	<=60	41-50	Non-PWID	2003	3	No	No	Yes	Never got virus	Never got seroconverted
895	1966	35	47	female	2001	19.3	normal		Switzerland	<=60	41-50	PWID	2000	1	No	No	No	HBV positive	Never got seroconverted
896	1963	39	50	female	2003	19.8	normal		Switzerland	<=60	41-50	PWID	1990	1	No	No	Yes	HBV positive	Never got seroconverted
897	1959	42	54	female	2002	19.4	normal		Switzerland	<=60	51-60	Non-PWID	1991	1	No	No	Yes	Never got virus	Never got seroconverted
898	1965	42	48	male	2007	25.1	overweight		Switzerland	<=60	41-50	Non-PWID	2007	3	Yes	No	Yes	Never got virus	Never got seroconverted
899	1948	57	65	male	2005	20.4	normal	France	Western Europe	>60	61-70	PWID	2005	1	Yes	No	Yes	HBV positive	Never got seroconverted
900	1964	38	49	male	2002	26	overweight	Italy	Southern Europe	<=60	41-50	PWID	1992	3	No	No	Yes	HBV positive	Never got seroconverted
901	1968	37	45	female	2006	21.6	normal		Switzerland	<=60	41-50	Non-PWID	2003	1	No	No	Yes	Never got virus
902	1970	37	43	male	2007	27.7	overweight		Africa	<=60	41-50	Non-PWID	2002	1	No	No	Yes		Never got seroconverted
903	1949	52	64	male	2002	26.8	overweight		Switzerland	>60	61-70	Non-PWID	1993	2	No	No	Yes	HBV positive	Never got seroconverted
904	1965	38	48	male	2003	32.1	obese	Former Yugoslavia	Southern Europe	<=60	41-50	PWID	1989	3	No	No	No	HBV positive	Never got seroconverted
905	1956	49	57	male	2005	19.4	normal		Switzerland	<=60	51-60	PWID	1984	3	Yes	No	Yes	HBV positive	Never got seroconverted
906	1960	42	53	male	2003	21.6	normal		Switzerland	<=60	51-60	PWID	1991	2	No	No	Yes	Never got virus	Never got seroconverted
907	1961	44	52	female	2005	29.4	overweight		Southern Europe	<=60	51-60	Non-PWID	2003	1	No	No	No	HBV positive	Never got seroconverted
908	1968	34	45	female	2002	25.9	overweight		Africa	<=60	41-50	PWID	1999	1	No	No	Yes	Never got virus	Never got seroconverted
909	1939	63	74	female	2003	23.6	normal		Switzerland	>60	>70	Non-PWID	1994	3	No	No	Yes	Never got virus
910	1979	22	34	male	2002	26.6	overweight	Germany	Western Europe	<=60	31-40	PWID	1998	3	No	No	No	HBV positive	Never got seroconverted
911	1952	48	61	female	2000	18.7	normal	Former Yugoslavia	Southern Europe	>60	61-70	Non-PWID	1999		No	No	No	Never got virus	Never got seroconverted
912	1972	32	41	male	2004	25.2	overweight		Switzerland	<=60	41-50	PWID	1995	4	No	No	No	HBV positive	Never got seroconverted
913	1963	42	50	female	2006	30.1	obese	France	Western Europe	<=60	41-50	PWID	1988	4	No	No	No	HBV positive	Never got seroconverted
914	1931	71	82	male	2002	34.9	obese	Italy	Southern Europe	>60	>70	Non-PWID	2000	2	No	Yes	No	HBV positive
915	1967	40	46	male	2008	25.2	overweight		Switzerland	<=60	41-50	PWID	2000	3	No	No	No	Never got virus	Never got seroconverted
916	1955	45	58	male	2001	23.6	normal		America	<=60	51-60	PWID	1996	1	No	No	Yes		Never got seroconverted
917	1964	37	49	male	2002	17.2	underweight		Switzerland	<=60	41-50	PWID	1997	3	No	No	No	HBV positive	HIV positive
918	1961	41	52	male	2002	28.4	overweight		Switzerland	<=60	51-60	PWID	1997	1	No	No	No	HBV positive	HIV positive
919	1968	43	45	female	2011	28.3	overweight		Western Europe	<=60	41-50	Non-PWID	2003	3	No	No	No	Never got virus
920	1963	39	50	male	2002	21.9	normal		Switzerland	<=60	41-50	PWID	1992		No	No	No	HBV positive	HIV positive
921	1966	37	47	male	2004	21.1	normal	Italy	Southern Europe	<=60	41-50	PWID	1999	1	No	No	No	HBV positive	Never got seroconverted
922	1963	39	50	male	2002	27.5	overweight		Switzerland	<=60	41-50	PWID	2002	1	No	No	No	Never got virus	Never got seroconverted
923	1967	34	46	male	2002	21.7	normal	Spain	Southern Europe	<=60	41-50	PWID	1996	1	No	No	No		Never got seroconverted
924	1982	24	31	male	2007	35.3	obese	Germany	Western Europe	<=60	31-40	PWID	2006	3	No	No	Yes	Never got virus	Never got seroconverted
925	1965	41	48	female	2007	20.9	normal		Switzerland	<=60	41-50	PWID	1999	1	No	No	Yes	HBV positive	Never got seroconverted
926	1939	65	74	female	2005	23.8	normal		Switzerland	>60	>70	Non-PWID	2004	1	No	No	No	Never got virus	Never got seroconverted
927	1975	29	38	male	2004	24.7	normal	Portugal	Southern Europe	<=60	31-40	Non-PWID	2004	1	No	Yes	No	HBV positive	Never got seroconverted
928	1964	42	49	male	2006	24.2	normal		Switzerland	<=60	41-50	PWID	2006	1	No	No	Yes	Never got virus	Never got seroconverted
929	1964	38	49	male	2002	19.8	normal		Switzerland	<=60	41-50	PWID	1991	1	No	No	No	HBV positive	Never got seroconverted
930	1970	33	43	male	2003	21.5	normal		Switzerland	<=60	41-50	PWID	2001	1	No	No	No	Never got virus	HIV positive
931	1956	47	57	female	2003	21.9	normal		Eastern Europe	<=60	51-60	Non-PWID	2001	1	No	No	No	Never got virus	Never got seroconverted
932	1953	50	60	female	2004	17.8	underweight		Switzerland	<=60	51-60	Non-PWID	1990	1	Yes	No	Yes	Never got virus
933	1946	57	67	male	2004	29.9	overweight	Italy	Southern Europe	>60	61-70	Non-PWID	2000	1	Yes	No	Yes	Never got virus	Never got seroconverted
934	1961	45	52	female	2006	30	obese		Switzerland	<=60	51-60	Non-PWID	2003	3	Yes	No	Yes	Never got virus	Never got seroconverted
935	1969	32	44	male	2002	24.1	normal		Asia/Oceania	<=60	41-50	PWID	1997		No	No	No		Never got seroconverted
936	1967	35	46	male	2002	20.3	normal		Switzerland	<=60	41-50	PWID	1991	1	No	No	Yes	Never got virus	Never got seroconverted
937	1971	35	42	male	2007	25.9	overweight		Switzerland	<=60	41-50	PWID	1991	3	No	No	Yes	Never got virus	Never got seroconverted
938	1960	42	53	male	2002	27.1	overweight		Switzerland	<=60	51-60	Non-PWID	1993		No	No	No	HBV positive	Never got seroconverted
939	1965	37	48	male	2002	25.1	overweight		Switzerland	<=60	41-50	Non-PWID	2002	1	No	No	No	Never got virus	Never got seroconverted
940	1958	44	55	male	2002	25.3	overweight		Switzerland	<=60	51-60	Non-PWID	1996	1	Yes	No	No	Never got virus	Never got seroconverted
941	1954	48	59	male	2002	27.7	overweight		Switzerland	<=60	51-60	PWID	1990	1	No	No	No	Never got virus	Never got seroconverted
942	1976	24	37	male	2001	22.2	normal		Switzerland	<=60	31-40	PWID	1999	3	No	No	No	Never got virus	Never got seroconverted
943	1962	43	51	female	2006	23.4	normal		Switzerland	<=60	51-60	PWID	2006	1	No	No	No	Never got virus	Never got seroconverted
944	1952	50	61	female	2002	21	normal		Eastern Europe	>60	61-70	Non-PWID	2001	1	Yes	No	No	HBV positive	Never got seroconverted
945	1963	38	50	male	2002	22	normal		Northern Europe	<=60	41-50	Non-PWID	1998	1	No	No	No	Never got virus	Never got seroconverted
946	1959	52	54	female	2012	25	overweight	Portugal	Southern Europe	<=60	51-60	Non-PWID	2008	1	No	No	No
947	1955	57	58	female	2012	18	underweight	Spain	Southern Europe	<=60	51-60	Non-PWID	2011		No	No	No	Never got virus
948	1950	51	63	male	2001	34	obese		Switzerland	>60	61-70	Non-PWID	1991	1	No	No	Yes	Never got virus	Never got seroconverted
949	1969	34	44	female	2003	18.4	underweight		Switzerland	<=60	41-50	PWID	2002	3	No	No	Yes	Never got virus	HIV positive
950	1962	39	51	male	2002	27.1	overweight		Asia/Oceania	<=60	51-60	Non-PWID	1997	2	No	No	No	Never got virus	Never got seroconverted
951	1940	62	73	male	2002	23	normal	Spain	Southern Europe	>60	>70	Non-PWID	1993	2	No	No	No	Never got virus
952	1956	51	57	male	2008	21.9	normal		Switzerland	<=60	51-60	PWID	1989	1	No	No	Yes	HBV positive	Never got seroconverted
953	1957	44	56	female	2001	20.9	normal		Switzerland	<=60	51-60	PWID	1993	3	Yes	No	Yes	Never got virus	Never got seroconverted
954	1960	49	53	female	2010	22.4	normal		Switzerland	<=60	51-60	Non-PWID	2000	1	No	No	No	Never got virus	Never got seroconverted
955	1963	38	50	female	2002	25.3	overweight		Switzerland	<=60	41-50	PWID	2001		No	No	Yes	Never got virus	Never got seroconverted
956	1962	40	51	male	2002	23.5	normal		Switzerland	<=60	51-60	PWID	1993	3	No	No	Yes	HBV positive	Never got seroconverted
957	1969	35	44	male	2005	23.8	normal		Switzerland	<=60	41-50	PWID	2003	3	No	No	No	Never got virus	Never got seroconverted
958	1962	40	51	male	2003	22.3	normal		Switzerland	<=60	51-60	PWID	1993	4	No	No	No	HBV positive	HIV positive
959	1957	44	56	male	2001	26.2	overweight		Switzerland	<=60	51-60	Non-PWID	2001	3	Yes	No	No	HBV positive	Never got seroconverted
960	1967	34	46	male	2002	27.5	overweight		Switzerland	<=60	41-50	PWID	1998	1	No	No	Yes	Never got virus	Never got seroconverted
961	1961	41	52	male	2002	21.3	normal		Switzerland	<=60	51-60	PWID	1991	1	No	No	Yes	HBV positive	HIV positive
962	1943	57	70	female	2001	27.3	overweight		Switzerland	>60	61-70	Non-PWID	1998	1	No	No	Yes	Never got virus	Never got seroconverted
963	1948	53	65	male	2001	28	overweight	Italy	Southern Europe	>60	61-70	Non-PWID	2001	2	No	No	No	HBV positive
964	1951	54	62	male	2005	21.3	normal		Asia/Oceania	>60	61-70	Non-PWID	2002	1	Yes	No	No	Never got virus	Never got seroconverted
965	1960	40	53	male	2001	18	underweight		Switzerland	<=60	51-60	PWID	1989	1	Yes	No	No		Never got seroconverted
966	1975	25	38	male	2001	21.7	normal		Switzerland	<=60	31-40	PWID	2001	3	No	No	No	HBV positive	Never got seroconverted
967	1954	47	59	male	2002	17.8	underweight	Portugal	Southern Europe	<=60	51-60	PWID	2001	3	No	No	No	HBV positive	Never got seroconverted
968	1971	35	42	male	2006	36.7	obese		Switzerland	<=60	41-50	PWID	1998	3	Yes	No	Yes	Never got virus	Never got seroconverted
969	1968	37	45	male	2005	26.2	overweight		Switzerland	<=60	41-50	PWID	1992		No	No	Yes	HBV positive	Never got seroconverted
970	1975	29	38	male	2005	24.2	normal		Switzerland	<=60	31-40	PWID	1998	1	No	No	Yes	HBV positive	Never got seroconverted
971	1971	36	42	male	2008	27.2	overweight		Switzerland	<=60	41-50	PWID	2007	3	No	No	Yes
972	1960	44	53	male	2005	24.7	normal		Switzerland	<=60	51-60	Non-PWID	1995	1	No	No	Yes	Never got virus
973	1981	21	32	female	2003	19.1	normal		Switzerland	<=60	31-40	PWID	2003	3	No	No	No	HBV positive	Never got seroconverted
974	1964	37	49	female	2002	22.2	normal		Switzerland	<=60	41-50	PWID	1993	3	No	No	Yes	Never got virus	Never got seroconverted
975	1953	47	60	male	2000	22.7	normal		Switzerland	<=60	51-60	PWID	1992	3	Yes	No	Yes	HBV positive	Never got seroconverted
976	1950	51	63	female	2001	32.5	obese		Switzerland	>60	61-70	Non-PWID	2001	1	No	No	No	Never got virus
977	1959	46	54	male	2006	24.3	normal		Switzerland	<=60	51-60	Non-PWID	1995	1	No	No	No	Never got virus	Never got seroconverted
978	1946	56	67	male	2003	21.1	normal		Switzerland	>60	61-70	Non-PWID	1997	2	Yes	Yes	No	Never got virus	Never got seroconverted
979	1969	41	44	male	2011	21.4	normal		Switzerland	<=60	41-50	PWID	1996		No	No	Yes	HBV positive	Never got seroconverted
980	1951	49	62	female	2001	22.4	normal	Italy	Southern Europe	>60	61-70	Non-PWID	1991	1	No	No	No	HBV positive
981	1936	65	77	female	2001	24.4	normal		Switzerland	>60	>70	Non-PWID	1991	3	No	No	No	Never got virus	Never got seroconverted
982	1964	37	49	male	2002	23.7	normal		Switzerland	<=60	41-50	PWID	1998	3	No	No	Yes	HBV positive	HIV positive
983	1956	47	57	female	2004	28	overweight		Switzerland	<=60	51-60	PWID	2003	3	No	No	Yes	HBV positive
984	1967	35	46	male	2003	21.3	normal		Switzerland	<=60	41-50	PWID	1993	1	No	No	No	HBV positive	HIV positive
985	1958	52	55	male	2011	34	obese		Switzerland	<=60	51-60	Non-PWID	2010	3	Yes	No	Yes	Never got virus	Never got seroconverted
986	1953	51	60	male	2005	28.1	overweight		Switzerland	<=60	51-60	PWID	1998	4	No	No	Yes	HBV positive	Never got seroconverted
987	1965	38	48	male	2003	23.6	normal		Switzerland	<=60	41-50	PWID	1999	3	No	No	No	Never got virus	Never got seroconverted
988	1976	29	37	female	2005	20.1	normal		Eastern Europe	<=60	31-40	Non-PWID	2003	3	No	No	Yes	HBV positive	Never got seroconverted
989	1953	52	60	female	2005	22.9	normal	Portugal	Southern Europe	<=60	51-60	PWID	2003	1	No	No	No	Never got virus	Never got seroconverted
990	1944	59	69	female	2003	24.8	normal	Former Yugoslavia	Southern Europe	>60	61-70	Non-PWID	2002	1	No	No	No	Never got virus	Never got seroconverted
991	1962	42	51	female	2005	17.1	underweight		Switzerland	<=60	51-60	PWID	1993	3	No	No	No	HBV positive	Never got seroconverted
992	1965	44	48	male	2009	25	overweight	Austria	Western Europe	<=60	41-50	PWID	2002	3	No	No	No	Never got virus	Never got seroconverted
993	1971	32	42	male	2003	27.1	overweight		Switzerland	<=60	41-50	PWID	1995	1	No	No	Yes	Never got virus	Never got seroconverted
994	1967	36	46	female	2004	46.1	obese		Switzerland	<=60	41-50	PWID	2003		No	No	No	HBV positive	Never got seroconverted
995	1957	46	56	male	2004	23.9	normal		Switzerland	<=60	51-60	PWID	2004	1	Yes	No	Yes	Never got virus	Never got seroconverted
996	1965	42	48	female	2007	22	normal		Switzerland	<=60	41-50	PWID	1991	1	No	No	No	HBV positive	Never got seroconverted
997	1959	43	54	male	2003	33.8	obese		Switzerland	<=60	51-60	Non-PWID	2002	1	No	No	No	Never got virus	Never got seroconverted
998	1973	35	40	male	2008	24.5	normal		Africa	<=60	31-40	PWID	2004	3	No	No	Yes	Never got virus	Never got seroconverted
999	1935	65	78	female	2001	30.1	obese	Italy	Southern Europe	>60	>70	Non-PWID	1994	1	No	No	No	Never got virus
1000	1962	41	51	female	2004	20.8	normal		Switzerland	<=60	51-60	Non-PWID	2003	1	No	No	No	Never got virus
1001	1952	52	61	male	2005	22.8	normal		Switzerland	>60	61-70	Non-PWID	1977	3	No	No	Yes	Never got virus	Never got seroconverted
1002	1965	45	48	female	2011	28.1	overweight		Switzerland	<=60	41-50	Non-PWID	2010	1	No	No		Never got virus	Never got seroconverted
1003	1982	21	31	female	2003	19.8	normal		Switzerland	<=60	31-40	PWID	2003	4	No	No	Yes	Never got virus	HIV positive
1004	1978	29	35	male	2007	21.3	normal	Former Yugoslavia	Southern Europe	<=60	31-40	PWID	1999	1	No	No	Yes	Never got virus	Never got seroconverted
1005	1972	31	41	male	2004	28.2	overweight		Switzerland	<=60	41-50	PWID	2004	3	No	No	Yes	HBV positive	Never got seroconverted
1006	1970	32	43	female	2002	19.6	normal		Switzerland	<=60	41-50	PWID	1993	1	No	No	No	HBV positive	Never got seroconverted
1007	1959	41	54	male	2001	23.6	normal		Africa	<=60	51-60	Non-PWID	2001	4	No	No	No	Never got virus	Never got seroconverted
1008	1964	45	49	male	2009	23.8	normal		Switzerland	<=60	41-50	Non-PWID	2009	1	No	No	No	Never got virus	Never got seroconverted
1009	1944	60	69	male	2004	26.6	overweight	Italy	Southern Europe	>60	61-70	Non-PWID	2004	2	No	No	Yes	Never got virus	Never got seroconverted
1010	1982	21	31	male	2003	27.4	overweight		Switzerland	<=60	31-40	PWID	2003	3	No	No	No	Never got virus	Never got seroconverted
1011	1970	37	43	female	2008	16.8	underweight	Austria	Western Europe	<=60	41-50	PWID	1991	3	No	No	No	Never got virus	Never got seroconverted
1012	1982	27	31	female	2010	24.9	normal		Switzerland	<=60	31-40	Non-PWID	1990	1	No	No	No	Never got virus	Never got seroconverted
1013	1969	36	44	female	2005	23.1	normal		Switzerland	<=60	41-50	PWID	2003	1	No	No	Yes	Never got virus
1014	1963	42	50	female	2005	18.7	normal		Switzerland	<=60	41-50	Non-PWID	1982	3	No	No	No	Never got virus	Never got seroconverted
1015	1974	31	39	male	2005	19.8	normal		Switzerland	<=60	31-40	PWID	1997	3	No	No	No	HBV positive	Never got seroconverted
1016	1977	30	36	male	2008	31.9	obese	Former Yugoslavia	Southern Europe	<=60	31-40	PWID	2000	3	No	No	No	Never got virus	Never got seroconverted
1017	1959	46	54	male	2006	25.6	overweight		Switzerland	<=60	51-60	PWID	1998	1	No	No	Yes	HBV positive	Never got seroconverted
1018	1968	43	45	male	2012	29.3	overweight		Switzerland	<=60	41-50	PWID	2009	1	No	No	Yes	HBV positive	Never got seroconverted
1019	1964	41	49	male	2006	19.4	normal		Switzerland	<=60	41-50	PWID	2005	1	No	No	Yes	HBV positive	Never got seroconverted
1020	1967	35	46	male	2002	20.8	normal		Switzerland	<=60	41-50	PWID	1997	3	No	No	Yes	HBV positive	Never got seroconverted
1021	1970	32	43	female	2003	24.1	normal		Switzerland	<=60	41-50	PWID	1999	4	No	No	Yes		HIV positive
1022	1972	40	41	male	2012	32.9	obese		Switzerland	<=60	41-50	Non-PWID	2010		No	No	Yes
1023	1966	46	47	male	2012	22.9	normal		Switzerland	<=60	41-50	PWID	2001	1	No	No		Never got virus
1024	1970	34	43	male	2005	19	normal		Switzerland	<=60	41-50	PWID	2001	3	No	No	Yes	HBV positive	HIV positive
1025	1953	47	60	male	2001	23.2	normal		Switzerland	<=60	51-60	PWID	1997	1	No	No	No	HBV positive	Never got seroconverted
1026	1933	68	80	male	2002	28.1	overweight		Western Europe	>60	>70	Non-PWID	1987	1	Yes	No	Yes	Never got virus	Never got seroconverted
1027	1944	62	69	female	2007	20.4	normal	Italy	Southern Europe	>60	61-70	Non-PWID	2005	1	Yes	No	Yes	Never got virus	Never got seroconverted
1028	1958	46	55	male	2004	23.1	normal		Eastern Europe	<=60	51-60	Non-PWID	2004	1	No	No	No	Never got virus
1029	1975	27	38	male	2002	25.7	overweight		Switzerland	<=60	31-40	PWID	1992	3	No	No	No	Never got virus	Never got seroconverted
1030	1938	67	75	male	2005	23.7	normal		Switzerland	>60	>70	Non-PWID	1980	2	No	Yes	No	Never got virus
1031	1959	42	54	male	2002	17.4	underweight		Switzerland	<=60	51-60	PWID	2002	1	No	Unknown	Yes	Never got virus	Never got seroconverted
1032	1972	35	41	female	2007	21	normal		Switzerland	<=60	41-50	Non-PWID	2006	3	No	No	No	Never got virus	HIV positive
1033	1956	51	57	male	2007	22.7	normal	Former Yugoslavia	Southern Europe	<=60	51-60	Non-PWID	2006	1	No	No	No	Never got virus
1034	1959	45	54	male	2005	24	normal		Switzerland	<=60	51-60	Non-PWID	2004	1	No	No	No	Never got virus	Never got seroconverted
1035	1950	57	63	male	2007	32.8	obese	Spain	Southern Europe	>60	61-70	Non-PWID	2005	2	No	No	Yes	HBV positive	Never got seroconverted
1036	1963	43	50	female	2006	21.8	normal		Switzerland	<=60	41-50	Non-PWID	1997	1	No	No	Yes		Never got seroconverted
1037	1970	38	43	male	2008	26.9	overweight		Switzerland	<=60	41-50	PWID	2008	3	No	No	No	HBV positive	Never got seroconverted
1038	1980	25	33	male	2005	20.2	normal		Asia/Oceania	<=60	31-40	PWID	2005	1	No	No	No	Never got virus	Never got seroconverted
1039	1952	50	61	female	2003	24.3	normal		Switzerland	>60	61-70	Non-PWID	1997	4	Yes	No	Yes	Never got virus
1040	1969	39	44	male	2008	26.8	overweight		Asia/Oceania	<=60	41-50	Non-PWID	2008	3	No	No	No	HBV positive	Never got seroconverted
1041	1954	47	59	male	2001	23.6	normal		Switzerland	<=60	51-60	Non-PWID	1993	1	No	No	Yes	Never got virus	Never got seroconverted
1042	1942	62	71	female	2005	29.3	overweight		Asia/Oceania	>60	>70	Non-PWID	2005	1	No	No	No	HBV positive
1043	1967	36	46	male	2003	26.5	overweight		Switzerland	<=60	41-50	PWID	1992	3	No	No	No	HBV positive	Never got seroconverted
1044	1961	41	52	male	2002	37.7	obese		Switzerland	<=60	51-60	PWID	2002	1	No	No	No	HBV positive	Never got seroconverted
1045	1963	38	50	male	2002	28.4	overweight		Switzerland	<=60	41-50	Non-PWID	2001	1	No	No	No	Never got virus
1046	1959	46	54	male	2005	24.3	normal		Switzerland	<=60	51-60	PWID	1998	1	Yes	No	No	Never got virus	Never got seroconverted
1047	1961	39	52	male	2001	26	overweight	Italy	Southern Europe	<=60	51-60	PWID	1990	1	No	No	No	HBV positive	Never got seroconverted
1048	1952	52	61	male	2004	21.7	normal		Switzerland	>60	61-70	Non-PWID	2004	2	No	No	Yes	HBV positive	Never got seroconverted
1049	1958	48	55	male	2006	22.2	normal		Switzerland	<=60	51-60	PWID	2000	1	No	Yes	Yes	HBV positive	Never got seroconverted
1050	1963	38	50	male	2002	23.4	normal		Switzerland	<=60	41-50	Non-PWID	1995		No	No	No	Never got virus	Never got seroconverted
1051	1959	50	54	male	2010	28.7	overweight		Switzerland	<=60	51-60	Non-PWID	2009	1	No	No	Yes	Never got virus	Never got seroconverted
1052	1958	43	55	male	2001	26.9	overweight		Switzerland	<=60	51-60	PWID	1993		No	No	Yes	HBV positive	Never got seroconverted
1053	1940	61	73	female	2001	21.3	normal		Switzerland	>60	>70	Non-PWID	2001	1	Yes	No	Yes	Never got virus	Never got seroconverted
1054	1971	29	42	female	2001	17.7	underweight		Eastern Europe	<=60	41-50	Non-PWID	2000	1	No	No	No	Never got virus	Never got seroconverted
1055	1959	45	54	female	2005	21.9	normal	Italy	Southern Europe	<=60	51-60	PWID	1994	3	No	No	No	Never got virus	Never got seroconverted
1056	1962	41	51	female	2004	17.8	underweight		Switzerland	<=60	51-60	PWID	2001	4	No	No	No		HIV positive
1057	1973	29	40	female	2003	22.1	normal		Switzerland	<=60	31-40	Non-PWID	2001	1	No	No	Yes	Never got virus
1058	1980	22	33	male	2003	21.6	normal		Switzerland	<=60	31-40	PWID	2003	3	No	No	Yes	Never got virus	Never got seroconverted
1059	1968	35	45	female	2003	21	normal		Switzerland	<=60	41-50	PWID	1992		No	No	Yes	Never got virus	HIV positive
1060	1969	37	44	male	2007	23.5	normal		Africa	<=60	41-50	Non-PWID	2006	3	No	No	Yes	Never got virus	Never got seroconverted
1061	1978	27	35	male	2005	17.5	underweight		Africa	<=60	31-40	PWID	2005	1	No	No	Yes	Never got virus	HIV positive
1062	1943	61	70	male	2004	24.2	normal	Germany	Western Europe	>60	61-70	Non-PWID	1991	1	No	Yes	Yes	Never got virus	Never got seroconverted
1063	1931	75	82	female	2006	20.5	normal		Switzerland	>60	>70	Non-PWID	1990	2	No	No	Yes	Never got virus
1064	1957	44	56	male	2002	33.7	obese		Switzerland	<=60	51-60	PWID	1999	3	No	Yes	No	HBV positive	Never got seroconverted
1065	1967	35	46	female	2003	22.5	normal		Switzerland	<=60	41-50	PWID	1994	1	No	No	No	Never got virus	HIV positive
1066	1949	57	64	male	2006	22.5	normal		Switzerland	>60	61-70	Non-PWID	1998	2	No	No	No		Never got seroconverted
1067	1972	31	41	male	2003	22.3	normal		Eastern Europe	<=60	41-50	Non-PWID	1992	1	No	No	No	HBV positive	Never got seroconverted
1068	1961	46	52	female	2008	26.5	overweight		Switzerland	<=60	51-60	Non-PWID	2007	2	No	No	Yes
1069	1965	42	48	male	2008	24.9	normal		Switzerland	<=60	41-50	PWID	2002	3	No	No	No	Never got virus	Never got seroconverted
1070	1958	45	55	female	2004	33	obese		Switzerland	<=60	51-60	PWID	1996		No	No	No	HBV positive	Never got seroconverted
1071	1961	43	52	female	2005	20.4	normal		Switzerland	<=60	51-60	Non-PWID	1993	4	No	No	No		Never got seroconverted
1072	1959	45	54	female	2004	30.4	obese		Switzerland	<=60	51-60	Non-PWID	2003	3	No	No	No	Never got virus	Never got seroconverted
1073	1946	57	67	male	2003	25.1	overweight		Switzerland	>60	61-70	Non-PWID	2001	1	No	No	No	Never got virus	Never got seroconverted
1074	1942	61	71	male	2004	22.5	normal		Switzerland	>60	>70	Non-PWID	2000	2	No	No	No	Never got virus
1075	1955	46	58	female	2001	28.3	overweight		Switzerland	<=60	51-60	Non-PWID	1995	3	No	No	No	Never got virus	Never got seroconverted
1076	1967	41	46	male	2009	20.3	normal		Switzerland	<=60	41-50	PWID	2009	1	No	No	No	Never got virus	Never got seroconverted
1077	1935	69	78	female	2005	26.6	overweight	Italy	Southern Europe	>60	>70	Non-PWID	2002	2	No	No	No	Never got virus
1078	1952	52	61	male	2004	20.7	normal		Northern Europe	>60	61-70	Non-PWID	1997	1	No	No	No	HBV positive	Never got seroconverted
1079	1957	48	56	female	2005	33.2	obese	Austria	Western Europe	<=60	51-60	PWID	1999	2	No	No	Yes
1080	1980	21	33	male	2002	25.8	overweight		Switzerland	<=60	31-40	Non-PWID	1993	3	No	No	No	Never got virus	Never got seroconverted
1081	1947	59	66	male	2007	32	obese		Switzerland	>60	61-70	Non-PWID	1997	1	Yes	No	No	Never got virus	Never got seroconverted
1082	1960	45	53	male	2005	35.4	obese		Switzerland	<=60	51-60	PWID	1996	4	No	No	No	HBV positive
1083	1947	61	66	female	2008	17.9	underweight		Switzerland	>60	61-70	Non-PWID	2008	3	No	No	No	HBV positive	Never got seroconverted
1084	1952	53	61	male	2005	22.9	normal		Asia/Oceania	>60	61-70	Non-PWID	1997	1	Yes	Yes	No	Never got virus	Never got seroconverted
1085	1946	56	67	male	2002	23.8	normal	Italy	Southern Europe	>60	61-70	Non-PWID	1994	2	No	No	No	HBV positive	Never got seroconverted
1086	1968	40	45	male	2008	25.6	overweight		Switzerland	<=60	41-50	PWID	1996	3	No	No	Yes	Never got virus	Never got seroconverted
1087	1949	54	64	male	2004	26.1	overweight		Asia/Oceania	>60	61-70	Non-PWID	1996	1	No	Yes	Yes	HBV positive	Never got seroconverted
1088	1935	65	78	male	2001	21.8	normal	Italy	Southern Europe	>60	>70	Non-PWID	1997	1	No	No	Yes	HBV positive
1089	1969	33	44	male	2003	23.8	normal	Portugal	Southern Europe	<=60	41-50	Non-PWID	2003	1	No	No	No	Never got virus	Never got seroconverted
1090	1960	41	53	male	2002	25.4	overweight		Switzerland	<=60	51-60	PWID	1998		No	No	Yes	HBV positive	HIV positive
1091	1960	44	53	male	2004	16.6	underweight		Switzerland	<=60	51-60	PWID	2002	2	No	No	No	HBV positive	HIV positive
1092	1957	49	56	male	2006	26.5	overweight		Asia/Oceania	<=60	51-60	Non-PWID	2006	3	No	No	No	Never got virus	Never got seroconverted
1093	1964	43	49	male	2008	22.9	normal		Switzerland	<=60	41-50	PWID	2002	3	No	No	No	HBV positive	Never got seroconverted
1094	1938	64	75	male	2003	31.6	obese		Switzerland	>60	>70	Non-PWID	1998	2	Yes	No	Yes	Never got virus	Never got seroconverted
1095	1940	65	73	female	2005	23.7	normal		Eastern Europe	>60	>70	Non-PWID	2004	4	Yes	No	No	Never got virus	Never got seroconverted
1096	1962	45	51	female	2007	19.7	normal	Germany	Western Europe	<=60	51-60	PWID	1985	3	No	No	No	Never got virus	Never got seroconverted
1097	1950	51	63	male	2001	28.7	overweight		Switzerland	>60	61-70	Non-PWID	1999	1	No	No	No	HBV positive
1098	1962	45	51	male	2007	22.9	normal		Switzerland	<=60	51-60	PWID	1986	3	No	No	Yes	Never got virus	HIV positive
1099	1960	51	53	female	2012	24	normal		Africa	<=60	51-60	Non-PWID	2007		No	No	No	Never got virus
1100	1968	34	45	male	2002	30.9	obese		Switzerland	<=60	41-50	PWID	1992	1	No	No	Yes	Never got virus	Never got seroconverted
1101	1963	43	50	female	2007	21.4	normal		Switzerland	<=60	41-50	PWID	1989	3	Yes	No	Yes	Never got virus	Never got seroconverted
1102	1965	37	48	male	2002	21.3	normal	France	Western Europe	<=60	41-50	PWID	1985	3	No	No	No	Never got virus	Never got seroconverted
1103	1975	32	38	male	2007	27.8	overweight	Portugal	Southern Europe	<=60	31-40	PWID	2004	4	No	No	No	HBV positive	Never got seroconverted
1104	1950	52	63	male	2002	23.3	normal		Switzerland	>60	61-70	PWID	1996	3	No	No	No	HBV positive	Never got seroconverted
1105	1962	40	51	female	2003	19.9	normal		Switzerland	<=60	51-60	PWID	2003	1	No	No	Yes	Never got virus
1106	1971	31	42	male	2003	26.2	overweight	Italy	Southern Europe	<=60	41-50	PWID	1996	1	No	No	No	Never got virus	Never got seroconverted
1107	1963	41	50	female	2005	22.3	normal		Switzerland	<=60	41-50	PWID	1995	1	No	No	Yes	HBV positive	Never got seroconverted
1108	1954	49	59	male	2004	21.8	normal		Eastern Europe	<=60	51-60	PWID	2004	1	No	No	Yes	Never got virus	Never got seroconverted
1109	1964	42	49	female	2007	25.4	overweight		Switzerland	<=60	41-50	PWID	1997	1	No	No	Yes		Never got seroconverted
1110	1955	50	59	male	2005	28.7	overweight		Asia/Oceania	<=60	51-60	Non-PWID	2000	1	Yes	Yes	Yes	Never got virus	Never got seroconverted
1111	1945	57	68	female	2003	16.9	underweight		Switzerland	>60	61-70	Non-PWID	1993	2	Yes	No	No	Never got virus	Never got seroconverted
1112	1963	39	50	male	2003	27.4	overweight		Switzerland	<=60	41-50	PWID	1992	3	No	No	Yes	HBV positive	HIV positive
1113	1983	22	30	female	2005	20.7	normal		Switzerland	<=60	18-30	Non-PWID	2001	1	No	No	No	Never got virus	Never got seroconverted
1114	1970	31	43	male	2002	31.1	obese		Switzerland	<=60	41-50	PWID	2002	1	No	No	Yes	Never got virus	Never got seroconverted
1115	1973	39	40	female	2012	19.7	normal		Switzerland	<=60	31-40	PWID	2011	3	No	No	No
1116	1958	50	55	female	2009	20.1	normal		Switzerland	<=60	51-60	Non-PWID	2007	3	No	No	Yes	Never got virus	Never got seroconverted
1117	1965	40	48	male	2006	29.4	overweight		Switzerland	<=60	41-50	PWID	2000	1	Yes	No	Yes	HBV positive	Never got seroconverted
1118	1968	33	45	female	2001	20.1	normal		Switzerland	<=60	41-50	Non-PWID	1997	1	No	No	Yes	Never got virus	Never got seroconverted
1119	1968	43	45	female	2011	22.8	normal		Switzerland	<=60	41-50	PWID	1997		No	No
1120	1961	39	52	female	2001	17.2	underweight		Switzerland	<=60	51-60	PWID	1986	1	No	No	No	Never got virus	Never got seroconverted
1121	1943	58	70	male	2002	26	overweight	Italy	Southern Europe	>60	61-70	Non-PWID	2002	1	No	No	No	Never got virus
1122	1955	53	58	female	2008	25.2	overweight		Switzerland	<=60	51-60	PWID	1998	3	No	No	Yes	Never got virus	Never got seroconverted
1123	1960	50	53	female	2010	17.6	underweight	Italy	Southern Europe	<=60	51-60	PWID	1990	3	No	No	Yes	HBV positive	Never got seroconverted
1124	1963	39	50	female	2002	20.4	normal		Switzerland	<=60	41-50	Non-PWID	1999	1	No	No	No	HBV positive	HIV positive
1125	1968	39	45	male	2008	23.2	normal		Switzerland	<=60	41-50	PWID	1997	1	No	No	No	Never got virus	Never got seroconverted
1126	1973	29	40	male	2003	24.1	normal		Switzerland	<=60	31-40	PWID	2003	1	No	No	Yes	Never got virus	Never got seroconverted
1127	1937	63	76	female	2001	32.9	obese	Italy	Southern Europe	>60	>70	Non-PWID	1998	1	No	Yes	No	Never got virus	Never got seroconverted
1128	1954	48	59	male	2003	20.8	normal		Switzerland	<=60	51-60	PWID	1993	1	No	No	No
1129	1972	34	41	male	2007	22.2	normal	Germany	Western Europe	<=60	41-50	PWID	2007	1	No	No	Yes		Never got seroconverted
1130	1963	43	50	male	2007	20.1	normal		Switzerland	<=60	41-50	PWID	2006		No	No	Yes	HBV positive	HIV positive
1131	1967	34	46	male	2002	23.5	normal	Former Yugoslavia	Southern Europe	<=60	41-50	PWID	1998	1	No	No	Yes	Never got virus	Never got seroconverted
1132	1964	37	49	male	2001	23.6	normal		Switzerland	<=60	41-50	PWID	2000	4	No	No	Yes	HBV positive	HIV positive
1133	1959	52	54	female	2011	22.7	normal	Germany	Western Europe	<=60	51-60	PWID	1980	3	Yes	No	Yes	HBV positive
1134	1961	47	52	female	2009	22.4	normal		Switzerland	<=60	51-60	PWID	1992	1	No	No	No	Never got virus	Never got seroconverted
1135	1961	41	52	male	2003	26.6	overweight		Switzerland	<=60	51-60	PWID	1995	1	No	No	Yes	HBV positive	HIV positive
1136	1975	27	38	female	2003	22.1	normal		Switzerland	<=60	31-40	PWID	1999	3	No	No	No	Never got virus	Never got seroconverted
1137	1957	45	56	male	2003	21.1	normal		America	<=60	51-60	PWID	1995	3	No	No	Yes	Never got virus	Never got seroconverted
1138	1966	42	47	female	2008	17.5	underweight	Austria	Western Europe	<=60	41-50	PWID	2008	4	No	No	Yes		Never got seroconverted
1139	1934	68	79	female	2002	25.2	overweight	Italy	Southern Europe	>60	>70	Non-PWID	1999	1	Yes	No	No	HBV positive
1140	1961	41	52	male	2002	23.3	normal		Switzerland	<=60	51-60	PWID	1999	3	No	No	Yes	HBV positive	Never got seroconverted
1141	1951	49	62	male	2000	25.3	overweight	Italy	Southern Europe	>60	61-70	Non-PWID	2000	2	No	No	Yes	HBV positive
1142	1965	37	48	female	2002	26.4	overweight		Switzerland	<=60	41-50	Non-PWID	1990	2	No	No	No	Never got virus	Never got seroconverted
1143	1974	34	39	female	2009	18.1	underweight		Switzerland	<=60	31-40	PWID	1997	3	No	Yes	Yes	Never got virus	HIV positive
1144	1937	66	76	male	2003	26.4	overweight		Switzerland	>60	>70	Non-PWID	1993	1	No	No	Yes	HBV positive
1145	1945	56	68	male	2001	26.3	overweight		Switzerland	>60	61-70	Non-PWID	1997	2	No	No	Yes	Never got virus	Never got seroconverted
1146	1951	52	62	male	2004	26.7	overweight		Switzerland	>60	61-70	Non-PWID	1990	1	No	No	No	HBV positive
1147	1956	44	57	male	2001	21.5	normal		Switzerland	<=60	51-60	PWID	1998	3	No	No	Yes	HBV positive	Never got seroconverted
1148	1950	55	63	male	2006	19.6	normal		Switzerland	>60	61-70	Non-PWID	1987	3	Yes	No	Yes	Never got virus	HIV positive
1149	1961	42	52	female	2004	23	normal		Switzerland	<=60	51-60	Non-PWID	2002	2	No	No	Yes	Never got virus	Never got seroconverted
1150	1981	21	32	male	2002	18.2	underweight		Switzerland	<=60	31-40	PWID	2002	3	No	No	Yes	Never got virus	Never got seroconverted
1151	1978	31	35	male	2009	40.1	obese		Switzerland	<=60	31-40	PWID	2001	1	No	No	Yes	Never got virus	Never got seroconverted
1152	1967	38	46	male	2005	21	normal		Switzerland	<=60	41-50	PWID	1992		No	No	Yes	HBV positive	Never got seroconverted
1153	1963	44	50	male	2007	26.3	overweight		Switzerland	<=60	41-50	PWID	1998	3	No	No	Yes	HBV positive	Never got seroconverted
1154	1938	67	75	female	2005	23.9	normal		Switzerland	>60	>70	Non-PWID	2003	1	No	No	No	Never got virus	Never got seroconverted
1155	1970	31	43	female	2002	18.3	underweight		Switzerland	<=60	41-50	Non-PWID	2000	1	No	No	No	Never got virus	Never got seroconverted
1156	1987	21	26	male	2008	23.7	normal		Switzerland	<=60	18-30	PWID	2006	3	No	No	Yes	Never got virus	Never got seroconverted
1157	1958	51	55	male	2009	24.3	normal		Switzerland	<=60	51-60	PWID	1999	4	No	No	Yes	Never got virus
1158	1968	37	45	male	2006	25.2	overweight		Africa	<=60	41-50	PWID	2004	3	Yes	No	Yes	Never got virus	Never got seroconverted
1159	1958	42	55	male	2001	21.9	normal		Switzerland	<=60	51-60	PWID	1998	1	No	No	No	Never got virus	Never got seroconverted
1160	1936	65	77	male	2002	25.8	overweight		Africa	>60	>70	Non-PWID	1998	4	Yes	No	No	Never got virus	Never got seroconverted
1161	1968	37	45	male	2005	21.6	normal		Switzerland	<=60	41-50	PWID	1993	1	No	No	No	HBV positive	Never got seroconverted
1162	1956	46	57	male	2002	29.3	overweight		Switzerland	<=60	51-60	PWID	1999	3	Yes	No	Yes	Never got virus	Never got seroconverted
1163	1968	39	45	female	2007	24.4	normal		America	<=60	41-50	Non-PWID	2006	3	No	No	No	Never got virus	Never got seroconverted
1164	1968	39	45	male	2008	21.5	normal		Switzerland	<=60	41-50	PWID	1997	4	No	No	No		HIV positive
1165	1958	45	55	male	2003	22.5	normal		Switzerland	<=60	51-60	PWID	1996	4	No	No	No	HBV positive	Never got seroconverted
1166	1958	44	55	female	2002	21.5	normal		Switzerland	<=60	51-60	PWID	2002	4	No	No	No	HBV positive
1167	1970	32	43	male	2002	25	overweight		Switzerland	<=60	41-50	Non-PWID	1998	1	No	No	No	Never got virus	Never got seroconverted
1168	1967	35	46	female	2003	29.4	overweight		Switzerland	<=60	41-50	PWID	2003	3	No	No	Yes	HBV positive	Never got seroconverted
1169	1974	29	39	female	2004	20.9	normal		Switzerland	<=60	31-40	PWID	1995	1	No	No	No	Never got virus	Never got seroconverted
1170	1936	71	77	female	2008	32.4	obese	Italy	Southern Europe	>60	>70	Non-PWID	2005	1	No	No	No	HBV positive	Never got seroconverted
1171	1975	33	38	male	2008	26.8	overweight		Switzerland	<=60	31-40	PWID	2008	3	No	No	Yes	HBV positive	Never got seroconverted
1172	1963	38	50	female	2002	25.2	overweight		Switzerland	<=60	41-50	PWID	1999	1	No	No	Yes	Never got virus	Never got seroconverted
1173	1964	47	49	female	2011	22.1	normal		Eastern Europe	<=60	41-50	Non-PWID	2010	3	No	No	Yes	Never got virus	Never got seroconverted
1174	1950	59	63	male	2009	25.8	overweight		Asia/Oceania	>60	61-70	PWID	2008	3	Yes	Yes	No	Never got virus	Never got seroconverted
1175	1958	45	55	male	2004	20.5	normal	Former Yugoslavia	Southern Europe	<=60	51-60	Non-PWID	2004	1	No	No	Yes	Never got virus	Never got seroconverted
1176	1963	39	50	male	2002	28.1	overweight		Asia/Oceania	<=60	41-50	Non-PWID	2000	1	No	No	No	HBV positive	Never got seroconverted
1177	1973	39	40	male	2012	24.5	normal	Portugal	Southern Europe	<=60	31-40	PWID	2001	1	No	No	No	HBV positive	Never got seroconverted
1178	1949	53	64	male	2002	37.8	obese		Switzerland	>60	61-70	PWID	2000	4	Yes	No	Yes	Never got virus	Never got seroconverted
1179	1962	40	51	male	2002	24.6	normal		Switzerland	<=60	51-60	PWID	1998	3	No	No	Yes	Never got virus	Never got seroconverted
1180	1961	45	52	female	2006	20.1	normal		Switzerland	<=60	51-60	Non-PWID	2006	1	No	No	Yes	Never got virus	Never got seroconverted
1181	1957	47	56	male	2005	30.2	obese		Switzerland	<=60	51-60	Non-PWID	2001	1	No	No	No	Never got virus	Never got seroconverted
1182	1955	48	58	male	2003	23.8	normal		Switzerland	<=60	51-60	PWID	1991	3	No	Yes	No	Never got virus	Never got seroconverted
1183	1973	31	40	male	2004	25.8	overweight		Switzerland	<=60	31-40	Non-PWID	1993	1	No	No	No	Never got virus	Never got seroconverted
1184	1976	28	37	female	2004	17.8	underweight		Switzerland	<=60	31-40	PWID	2002	4	No	No	No	Never got virus	Never got seroconverted
1185	1970	32	43	male	2002	24.3	normal		Switzerland	<=60	41-50	Non-PWID	1993	4	No	No	No	Never got virus	Never got seroconverted
1186	1973	38	40	male	2011	31.1	obese	Italy	Southern Europe	<=60	31-40	PWID	1991	3	No	No	Yes	HBV positive	Never got seroconverted
1187	1961	41	52	male	2002	19.8	normal		Asia/Oceania	<=60	51-60	Non-PWID	1997	6	No	No	Yes	HBV positive	Never got seroconverted
1188	1958	47	55	male	2005	25.5	overweight		Switzerland	<=60	51-60	Non-PWID	1980	3	No	No	No	Never got virus
1189	1940	62	73	female	2003	29.7	overweight	Italy	Southern Europe	>60	>70	Non-PWID	1995	2	No	No	No	Never got virus	Never got seroconverted
1190	1960	42	53	male	2002	22.8	normal		Switzerland	<=60	51-60	PWID	1985	3	No	No	No	HBV positive	HIV positive
1191	1973	33	40	male	2007	35.5	obese	Italy	Southern Europe	<=60	31-40	PWID	2007	4	No	No	Yes	Never got virus	Never got seroconverted
1192	1974	32	39	male	2006	25.2	overweight		Asia/Oceania	<=60	31-40	PWID	1990		No	No	Yes	Never got virus
1193	1942	63	71	male	2005	26.5	overweight	Italy	Southern Europe	>60	>70	Non-PWID	1989	2	Yes	No	No	Never got virus	Never got seroconverted
1194	1919	83	94	male	2003	24.8	normal		Switzerland	>60	>70	Non-PWID	1995	2	Yes	No	No	Never got virus
1195	1982	27	31	male	2009	25.7	overweight	Portugal	Southern Europe	<=60	31-40	PWID	2006		No	No	Yes	Never got virus	Never got seroconverted
1196	1945	56	68	male	2002	29.7	overweight		America	>60	61-70	Non-PWID	1994	1	No	No	No	HBV positive	Never got seroconverted
1197	1944	58	69	male	2002	29.8	overweight		Switzerland	>60	61-70	Non-PWID	1996	1	No	No	Yes	HBV positive	Never got seroconverted
1198	1959	41	54	male	2000	22	normal		Switzerland	<=60	51-60	PWID	1994	1	No	No	No		Never got seroconverted
1199	1952	57	61	female	2009	27.9	overweight		Switzerland	>60	61-70	PWID	2002	1	Yes	Yes	No	HBV positive	Never got seroconverted
1200	1971	31	42	male	2003	23.5	normal		Switzerland	<=60	41-50	PWID	1999	1	Yes	No	Yes	HBV positive	Never got seroconverted
1201	1974	28	39	male	2002	21.3	normal		Switzerland	<=60	31-40	PWID	1992	1	No	No	Yes	Never got virus	Never got seroconverted
1202	1943	59	70	male	2002	29	overweight		Africa	>60	61-70	Non-PWID	1997	4	No	No	No	HBV positive	Never got seroconverted
1203	1953	58	60	female	2011	21.3	normal		Switzerland	<=60	51-60	Non-PWID	2011	3	Yes	No	Yes		Never got seroconverted
1204	1961	48	52	female	2010	25.4	overweight		Switzerland	<=60	51-60	Non-PWID	1995	1	No	No	No	HBV positive	Never got seroconverted
1205	1969	37	44	female	2006	23.9	normal		America	<=60	41-50	Non-PWID	2005	3	No	No	No	Never got virus	Never got seroconverted
1206	1963	37	50	male	2000	23.6	normal	Spain	Southern Europe	<=60	41-50	PWID	1991	4	No	No	Yes	Never got virus	Never got seroconverted
1207	1987	20	26	female	2008	20.2	normal		Northern Europe	<=60	18-30	Non-PWID	2008	2	No	No	Yes	Never got virus	Never got seroconverted
1208	1976	26	37	male	2003	24.4	normal		Switzerland	<=60	31-40	Non-PWID	2003	3	No	No	Yes	Never got virus	Never got seroconverted
1209	1951	55	62	male	2006	16.8	underweight		Switzerland	>60	61-70	PWID	2001		No	No	Yes	HBV positive
1210	1968	35	45	female	2003	22.2	normal		Switzerland	<=60	41-50	PWID	1996		No	No	Yes	HBV positive	HIV positive
1211	1952	49	61	male	2002	26.2	overweight		Switzerland	>60	61-70	PWID	1990	4	No	No	Yes	HBV positive	Never got seroconverted
1212	1967	34	46	male	2002	21.6	normal		Switzerland	<=60	41-50	Non-PWID	1993		No	No	No	Never got virus	Never got seroconverted
1213	1962	39	51	female	2001	20.7	normal		Switzerland	<=60	51-60	PWID	1995	1	No	No	Yes	HBV positive	Never got seroconverted
1214	1965	40	48	female	2006	23.3	normal	Italy	Southern Europe	<=60	41-50	Non-PWID	2005	1	No	No	No	Never got virus	Never got seroconverted
1215	1978	26	35	male	2004	26.3	overweight		Switzerland	<=60	31-40	PWID	2003	3	No	No	Yes	Never got virus	Never got seroconverted
1216	1948	55	65	male	2004	26.8	overweight	Italy	Southern Europe	>60	61-70	Non-PWID	2004	1	No	No	No	Never got virus	Never got seroconverted
1217	1964	41	49	male	2006	23.7	normal	Italy	Southern Europe	<=60	41-50	PWID	1990	1	No	No	Yes	HBV positive
1218	1946	66	67	male	2012	33.2	obese		Switzerland	>60	61-70	Non-PWID	1992	1	No	No	No	Never got virus
1219	1964	40	49	female	2005	17.2	underweight		Switzerland	<=60	41-50	PWID	1996	1	Yes	No	No	HBV positive	HIV positive
1220	1971	31	42	female	2003	19	normal		Eastern Europe	<=60	41-50	Non-PWID	2003	3	No	No	No	HBV positive	Never got seroconverted
1221	1970	36	43	female	2007	22.5	normal	Austria	Western Europe	<=60	41-50	PWID	2002	3	No	No	Yes	Never got virus	Never got seroconverted
1222	1940	62	73	female	2002	27.2	overweight	Former Yugoslavia	Southern Europe	>60	>70	Non-PWID	1996	1	Yes	No	Yes	Never got virus	Never got seroconverted
1223	1957	44	56	male	2002	26.7	overweight		Switzerland	<=60	51-60	Non-PWID	1993	3	No	No	No	Never got virus	Never got seroconverted
1224	1954	50	59	female	2005	24.6	normal		Switzerland	<=60	51-60	Non-PWID	1990	1	No	No	No	Never got virus
1225	1955	46	58	male	2001	25.3	overweight		Switzerland	<=60	51-60	PWID	1997	3	No	No	Yes	HBV positive	Never got seroconverted
1226	1949	59	64	male	2009	24.2	normal		Switzerland	>60	61-70	Non-PWID	2000	1	No	No	Yes	Never got virus	Never got seroconverted
1227	1969	43	44	female	2012	19.8	normal		Switzerland	<=60	41-50	PWID	1991		No	No	Yes	Never got virus	Never got seroconverted
1228	1979	27	34	female	2006	17.4	underweight		Eastern Europe	<=60	31-40	Non-PWID	2004	3	No	No	No	Never got virus	Never got seroconverted
1229	1983	21	30	female	2005	23.9	normal		Switzerland	<=60	18-30	PWID	2002	1	No	No	Yes	Never got virus	Never got seroconverted
1230	1966	40	47	female	2007	23.7	normal		Eastern Europe	<=60	41-50	Non-PWID	2006	1	No	No	No	Never got virus
1231	1971	32	42	female	2004	19.2	normal		Africa	<=60	41-50	PWID	2004		No	No	No	HBV positive	Never got seroconverted
1232	1962	40	51	female	2002	19.5	normal		Switzerland	<=60	51-60	PWID	1997	3	No	No	No	Never got virus	Never got seroconverted
1233	1946	58	67	female	2004	28	overweight		Eastern Europe	>60	61-70	Non-PWID	2002	1	Yes	No	No	Never got virus
1234	1974	32	39	female	2007	22.8	normal	Italy	Southern Europe	<=60	31-40	Non-PWID	2006	1	No	No	No	Never got virus	Never got seroconverted
1235	1941	60	72	female	2002	34.5	obese	Italy	Southern Europe	>60	>70	Non-PWID	1990	2	No	No	No	HBV positive
1236	1955	49	58	female	2005	19.1	normal		Switzerland	<=60	51-60	Non-PWID	1992	3	No	No	No	HBV positive	Never got seroconverted
1237	1977	28	36	female	2006	22	normal		Switzerland	<=60	31-40	PWID	2006	3	No	No	Yes	Never got virus	Never got seroconverted
1238	1983	21	30	male	2004	17.7	underweight		Switzerland	<=60	18-30	PWID	2004	1	No	No	No	Never got virus	Never got seroconverted
1239	1968	33	45	male	2002	24.8	normal		Switzerland	<=60	41-50	Non-PWID	1998	3	No	No	Yes	Never got virus	Never got seroconverted
1240	1961	49	52	male	2011	25	overweight		Switzerland	<=60	51-60	Non-PWID	1973	1	No	No	No		Never got seroconverted
1241	1969	33	44	female	2003	26.8	overweight		Switzerland	<=60	41-50	PWID	2002	3	No	No	Yes	HBV positive	Never got seroconverted
1242	1966	42	47	male	2008	21.7	normal		Africa	<=60	41-50	PWID	2007	3	No	No	No	HBV positive	Never got seroconverted
1243	1949	58	64	male	2008	23.9	normal		Switzerland	>60	61-70	Non-PWID	1999	3	Yes	No	Yes
1244	1950	51	63	male	2001	32.7	obese		Switzerland	>60	61-70	Non-PWID	1997	1	No	No	Yes	Never got virus
1245	1971	31	42	male	2002	18.9	normal		Switzerland	<=60	41-50	PWID	1996	1	No	No	Yes	Never got virus	Never got seroconverted
1246	1960	47	53	male	2007	22.2	normal	Italy	Southern Europe	<=60	51-60	Non-PWID	2006	3	Yes	No	Yes	HBV positive	HIV positive
1247	1967	34	46	male	2002	24.2	normal		Switzerland	<=60	41-50	PWID	1998	1	No	No	Yes	HBV positive
1248	1961	50	52	female	2011	18.8	normal		Switzerland	<=60	51-60	Non-PWID	2001	3	No	No	No	Never got virus	Never got seroconverted
1249	1972	29	41	male	2001	23.8	normal		Switzerland	<=60	41-50	PWID	2000	1	No	No	No	Never got virus	Never got seroconverted
1250	1977	26	36	female	2003	21.4	normal		Eastern Europe	<=60	31-40	PWID	2000	1	No	No	No	Never got virus	Never got seroconverted
1251	1952	49	61	male	2001	21.7	normal		Switzerland	>60	61-70	PWID	2001	3	No	No	Yes	HBV positive	Never got seroconverted
1252	1960	44	53	male	2005	25.6	overweight	Italy	Southern Europe	<=60	51-60	PWID	2004	4	No	No	Yes	HBV positive	Never got seroconverted
1253	1961	40	52	male	2001	25.6	overweight		Switzerland	<=60	51-60	PWID	1999	3	No	No	No	Never got virus	Never got seroconverted
1254	1960	46	53	male	2006	27.7	overweight	Italy	Southern Europe	<=60	51-60	PWID	2006	4	Yes	Yes	No	HBV positive	Never got seroconverted
1255	1957	49	56	male	2006	24.5	normal		Switzerland	<=60	51-60	PWID	1998	4	Yes	Yes	Yes	HBV positive	Never got seroconverted
1256	1953	49	60	male	2003	22.3	normal		Switzerland	<=60	51-60	Non-PWID	1996	1	No	No	Yes	Never got virus	Never got seroconverted
1257	1960	46	53	male	2006	30.1	obese		Switzerland	<=60	51-60	PWID	1996	3	Yes	No	Yes		Never got seroconverted
1258	1965	38	48	male	2003	24.8	normal		Switzerland	<=60	41-50	PWID	2003	1	No	No	Yes	Never got virus
1259	1956	50	57	male	2006	26.1	overweight		Switzerland	<=60	51-60	PWID	2006	3	No	No	Yes	HBV positive	Never got seroconverted
1260	1964	39	49	female	2004	24.3	normal	Germany	Western Europe	<=60	41-50	Non-PWID	2004		No	No	Yes	Never got virus	Never got seroconverted
1261	1970	42	44	male	2012	24.9	normal		Asia/Oceania	<=60	41-50	PWID	2009	4	No	No	Yes	Never got virus
1262	1942	58	71	male	2001	24.5	normal		Southern Europe	>60	>70	Non-PWID	1981	3	Yes	No	No	Never got virus	Never got seroconverted
1263	1961	43	52	female	2004	26.4	overweight		Switzerland	<=60	51-60	PWID	2002	3	No	No	No	HBV positive	HIV positive
1264	1958	44	55	male	2002	20.4	normal		Switzerland	<=60	51-60	PWID	2002	3	Yes	No	Yes	HBV positive
1265	1961	41	52	female	2002	16.7	underweight		Asia/Oceania	<=60	51-60	Non-PWID	1994	1	No	No	No	HBV positive	Never got seroconverted
1266	1972	31	41	male	2003	22	normal		Switzerland	<=60	41-50	PWID	1991	3	No	No	Yes	Never got virus	HIV positive
1267	1958	42	55	male	2001	19.8	normal		Switzerland	<=60	51-60	PWID	1999	3	No	No	No	HBV positive	Never got seroconverted
1268	1955	47	58	male	2002	23.5	normal		Switzerland	<=60	51-60	PWID	1999	1	No	No	No	Never got virus	Never got seroconverted
1269	1954	57	59	male	2012	26	overweight	Italy	Southern Europe	<=60	51-60	PWID	1996	3	No	No	Yes	HBV positive	Never got seroconverted
1270	1970	33	43	female	2003	20.2	normal		Switzerland	<=60	41-50	Non-PWID	2001		No	No	No		Never got seroconverted
1271	1978	34	35	male	2012	29.7	overweight		Switzerland	<=60	31-40	PWID	2012	1	No	No	Yes
1272	1953	58	60	male	2012	23.5	normal	Italy	Southern Europe	<=60	51-60	PWID		3	No	No	Yes	Never got virus	Never got seroconverted
1273	1950	52	63	male	2003	34.5	obese		Switzerland	>60	61-70	Non-PWID	1992	1	No	No	No	Never got virus	Never got seroconverted
1274	1975	29	38	male	2004	24.8	normal		Switzerland	<=60	31-40	PWID	2003	1	No	No	Yes		Never got seroconverted
1275	1940	62	73	female	2003	32	obese	Italy	Southern Europe	>60	>70	Non-PWID	1994	1	No	No	No	Never got virus
1276	1952	56	61	female	2008	32.7	obese	Germany	Western Europe	>60	61-70	PWID	1996	3	Yes	Yes	No	Never got virus	Never got seroconverted
1277	1965	40	48	male	2006	20.7	normal		Switzerland	<=60	41-50	PWID	2006	4	No	No	No	Never got virus	Never got seroconverted
1278	1953	50	60	male	2004	26.4	overweight		Africa	<=60	51-60	Non-PWID	1999	4	Yes	No	No	HBV positive
1279	1966	37	47	male	2004	29	overweight		Switzerland	<=60	41-50	PWID	2004	4	No	No	No	Never got virus
1280	1957	48	56	male	2006	23	normal		Africa	<=60	51-60	Non-PWID	1999	4	Yes	No	Yes	Never got virus	Never got seroconverted
1281	1959	43	54	female	2002	28.9	overweight		Switzerland	<=60	51-60	Non-PWID	1996	3	No	No	No	Never got virus
1282	1961	51	52	female	2012	21.7	normal		Switzerland	<=60	51-60	PWID	1995	3	No	No	Yes	HBV positive
1283	1954	55	59	male	2009	30.5	obese	Italy	Southern Europe	<=60	51-60	Non-PWID	1979	1	No	No	Yes	HBV positive	Never got seroconverted
1284	1946	60	67	female	2006	32	obese		Switzerland	>60	61-70	Non-PWID	1999	3	Yes	No	Yes	Never got virus	Never got seroconverted
1285	1959	50	54	male	2010	22.5	normal	Portugal	Southern Europe	<=60	51-60	Non-PWID	2010	1	No	Yes	Yes	Never got virus	Never got seroconverted
1286	1981	20	32	female	2002	21.2	normal	Portugal	Southern Europe	<=60	31-40	PWID	2001	1	No	No	No	Never got virus	Never got seroconverted
1287	1961	40	52	female	2002	22	normal		Switzerland	<=60	51-60	PWID	1995	3	No	No	No	Never got virus	Never got seroconverted
1288	1965	43	48	female	2008	25.3	overweight		Africa	<=60	41-50	Non-PWID	1999	1	No	No	No		Never got seroconverted
1289	1981	23	32	female	2005	21.3	normal		Switzerland	<=60	31-40	PWID	2003	1	No	No	No	Never got virus	Never got seroconverted
1290	1952	50	61	male	2003	24.8	normal		Switzerland	>60	61-70	Non-PWID	2001	1	No	No	No	Never got virus	Never got seroconverted
1291	1942	58	71	male	2001	27.8	overweight		Africa	>60	>70	Non-PWID	1994		No	Yes	No	Never got virus	Never got seroconverted
1292	1949	58	64	male	2008	26.7	overweight	Spain	Southern Europe	>60	61-70	Non-PWID	2008	2	No	No	Yes	Never got virus
1293	1982	25	31	female	2007	17.9	underweight		Switzerland	<=60	31-40	PWID	2004	4	No	No	Yes	Never got virus	Never got seroconverted
1294	1964	42	49	male	2006	20.3	normal		Switzerland	<=60	41-50	Non-PWID	1996	2	No	Yes	No		HIV positive
1295	1952	49	61	female	2001	19.5	normal		Switzerland	>60	61-70	Non-PWID	2001	1	No	No	No	Never got virus	Never got seroconverted
1296	1959	41	54	female	2001	19.3	normal		Switzerland	<=60	51-60	PWID	1992	1	No	No	No	Never got virus	Never got seroconverted
1297	1971	33	42	male	2005	25.8	overweight		Africa	<=60	41-50	Non-PWID	2005		No	No	Yes	HBV positive	Never got seroconverted
1298	1929	72	84	male	2001	21.9	normal		Northern Europe	>60	>70	Non-PWID	2000	1	No	No	No	HBV positive	Never got seroconverted
1299	1953	48	60	male	2002	24.6	normal	France	Western Europe	<=60	51-60	Non-PWID	2001	1	No	No	Yes	Never got virus
1300	1984	28	29	female	2012	20.9	normal		Switzerland	<=60	18-30	PWID	2005	3	No	No	No	Never got virus
1301	1981	28	32	male	2010	29	overweight		Asia/Oceania	<=60	31-40	Non-PWID	2006	1	No	No	Yes	HBV positive	Never got seroconverted
1302	1972	33	41	male	2005	25.5	overweight	Italy	Southern Europe	<=60	41-50	PWID	2005	3	Yes	No	Yes	Never got virus	Never got seroconverted
1303	1960	41	53	male	2002	20.2	normal		Switzerland	<=60	51-60	PWID	2002	3	No	No	Yes	Never got virus	Never got seroconverted
1304	1941	60	72	female	2001	22.9	normal		Switzerland	>60	>70	Non-PWID	1999	1	No	No	No	Never got virus	Never got seroconverted
1305	1944	60	69	female	2005	25.3	overweight		Switzerland	>60	61-70	Non-PWID	1997	1	No	Yes	No	Never got virus
1306	1960	40	53	female	2001	16.8	underweight		Switzerland	<=60	51-60	PWID	1998	4	No	No	Yes	HBV positive	HIV positive
1307	1962	39	51	male	2001	19.9	normal		Switzerland	<=60	51-60	PWID	1991	3	No	No	Yes	Never got virus	Never got seroconverted
1308	1969	34	44	male	2003	25.3	overweight		Switzerland	<=60	41-50	PWID	1993	1	No	No	Yes		Never got seroconverted
1309	1949	61	64	male	2011	19.6	normal		Switzerland	>60	61-70	Non-PWID	2008	1	No	No	No	Never got virus	Never got seroconverted
1310	1953	51	60	male	2005	22.1	normal		Switzerland	<=60	51-60	PWID	2001	1	No	No	Yes	HBV positive	Never got seroconverted
1311	1936	73	77	female	2010	32.8	obese	France	Western Europe	>60	>70	Non-PWID	2008	1		No	No
1312	1967	44	46	female	2012	21.3	normal		Switzerland	<=60	41-50	PWID	1999	3	No	No	No	Never got virus
1313	1955	55	58	male	2010	34.7	obese		Switzerland	<=60	51-60	PWID	2000	1	Yes	No	Yes	HBV positive	Never got seroconverted
1314	1958	47	55	female	2006	25.4	overweight		Switzerland	<=60	51-60	PWID	1990	4	No	No	No	HBV positive	Never got seroconverted
1315	1945	63	68	male	2008	22.5	normal		Switzerland	>60	61-70	Non-PWID	1990	1	Yes	No	Yes	Never got virus	Never got seroconverted
1316	1970	35	43	male	2006	28.1	overweight		Switzerland	<=60	41-50	PWID	1998	3	No	No	No		Never got seroconverted
1317	1971	40	42	male	2011	26.9	overweight		Switzerland	<=60	41-50	PWID	2003	4	No	No	No	Never got virus	Never got seroconverted
1318	1965	41	48	female	2007	22.9	normal		Switzerland	<=60	41-50	Non-PWID	2004	1	No	No	No	Never got virus
1319	1976	33	37	female	2010	22.1	normal		Eastern Europe	<=60	31-40	Non-PWID	2007	1	No	No	Yes	HBV positive	Never got seroconverted
1320	1985	20	28	male	2006	20.8	normal		Switzerland	<=60	18-30	Non-PWID	2005	3	No	No	No		Never got seroconverted
1321	1961	48	52	male	2010	22.3	normal	Italy	Southern Europe	<=60	51-60	PWID	2008	1	No	No	No	HBV positive
1322	1955	47	58	male	2003	23.9	normal		Switzerland	<=60	51-60	Non-PWID	2001	2	Yes	No	No		Never got seroconverted
1323	1969	37	44	female	2006	23	normal		Switzerland	<=60	41-50	Non-PWID	2005	1	No	No	No	Never got virus	Never got seroconverted
1324	1968	38	45	female	2007	20.8	normal		Switzerland	<=60	41-50	PWID	1997		No	No	No		Never got seroconverted
1325	1967	37	46	female	2005	18.3	underweight		Switzerland	<=60	41-50	PWID	2003		No	No	No	Never got virus	Never got seroconverted
1326	1965	37	48	male	2003	29.6	overweight		Switzerland	<=60	41-50	PWID	1999	1	No	No	Yes	Never got virus
1327	1972	32	41	male	2004	24.2	normal		Switzerland	<=60	41-50	Non-PWID	2002	2	No	Yes	Yes		Never got seroconverted
1328	1966	42	47	female	2008	21.8	normal	Italy	Southern Europe	<=60	41-50	PWID	1998	3	No	No	No	HBV positive	Never got seroconverted
1329	1956	49	57	female	2006	19.6	normal		Switzerland	<=60	51-60	Non-PWID	1979	4	No	Unknown	No	Never got virus	Never got seroconverted
1330	1964	43	49	male	2008	25.1	overweight		Switzerland	<=60	41-50	PWID	2008	3	No	No	No	Never got virus	Never got seroconverted
1331	1971	32	42	female	2003	17.5	underweight		Southern Europe	<=60	41-50	PWID	2002	4	No	No	No	Never got virus
1332	1964	37	49	female	2002	23.4	normal		Switzerland	<=60	41-50	PWID	2000	1	No	No	No		Never got seroconverted
1333	1969	36	44	female	2006	18.8	normal		Switzerland	<=60	41-50	PWID	1993	1	No	No	No	Never got virus	Never got seroconverted
1334	1962	40	51	male	2002	29	overweight		Switzerland	<=60	51-60	PWID	1999	3	No	No	No	HBV positive	Never got seroconverted
1335	1963	41	50	female	2004	17.6	underweight		Switzerland	<=60	41-50	PWID	1999	1	No	No	No	Never got virus	HIV positive
1336	1961	46	52	male	2007	19.1	normal		Switzerland	<=60	51-60	PWID	1999	1	Yes	No	Yes	HBV positive	Never got seroconverted
1337	1954	51	59	female	2005	18.4	underweight	Italy	Southern Europe	<=60	51-60	PWID	2002	3	Yes	No	No	HBV positive	HIV positive
1338	1954	50	59	female	2004	22.5	normal		Switzerland	<=60	51-60	PWID	2004	1	No	No	No	HBV positive	Never got seroconverted
1339	1972	34	41	female	2007	23.6	normal		Africa	<=60	41-50	Non-PWID	2001	4	No	No	No		Never got seroconverted
1340	1952	52	61	male	2004	23.2	normal	Italy	Southern Europe	>60	61-70	Non-PWID	1991	1	Yes	No	No		Never got seroconverted
1341	1972	32	41	male	2004	25.7	overweight		Switzerland	<=60	41-50	PWID	2004	1	No	No	No	HBV positive
1342	1961	43	52	male	2005	21.1	normal		Switzerland	<=60	51-60	Non-PWID	1993	1	No	No	No	HBV positive	Never got seroconverted
1343	1977	24	36	male	2002	21.7	normal		Switzerland	<=60	31-40	PWID	1997	1	No	No	No	Never got virus	Never got seroconverted
1344	1952	49	61	female	2002	19.9	normal		Switzerland	>60	61-70	PWID	1991	3	No	No	No	HBV positive
1345	1971	32	42	male	2003	25.6	overweight		Switzerland	<=60	41-50	PWID	2002	3	No	No	Yes	Never got virus	Never got seroconverted
1346	1958	48	55	female	2006	23.9	normal		Switzerland	<=60	51-60	Non-PWID	2001	1	No	No	No	HBV positive	Never got seroconverted
1347	1988	21	25	male	2009	19.5	normal	Germany	Western Europe	<=60	18-30	PWID	2008	1	No	No	No	HBV positive	HIV positive
1348	1971	31	42	male	2002	25.8	overweight		Switzerland	<=60	41-50	PWID	1999	1	No	No	No	HBV positive	Never got seroconverted
1349	1953	53	60	male	2007	29.1	overweight	Italy	Southern Europe	<=60	51-60	PWID	2005	1	No	No	Yes	Never got virus
1350	1962	40	51	male	2002	23.9	normal		Switzerland	<=60	51-60	PWID	1997	3	No	No	Yes	Never got virus	Never got seroconverted
1351	1963	42	50	female	2005	19.7	normal		Switzerland	<=60	41-50	PWID	1999	1	No	No	No	Never got virus	Never got seroconverted
1352	1964	36	49	male	2001	22.4	normal	France	Western Europe	<=60	41-50	Non-PWID	1997	1	No	No	Yes	Never got virus	Never got seroconverted
1353	1959	47	54	male	2006	18.4	underweight		Switzerland	<=60	51-60	PWID	1984	1	No	No	Yes	Never got virus	Never got seroconverted
1354	1983	25	30	female	2009	23.7	normal		Switzerland	<=60	18-30	PWID	2008	2	No	No	Yes		Never got seroconverted
1355	1967	35	46	female	2003	19.7	normal	Italy	Southern Europe	<=60	41-50	PWID	1997		No	No	No	HBV positive	HIV positive
1356	1962	38	51	female	2001	32.4	obese		Switzerland	<=60	51-60	PWID	1999		No	No	Yes	HBV positive	HIV positive
1357	1948	59	65	female	2008	19.1	normal		Switzerland	>60	61-70	Non-PWID	2004	2	Yes	No	No	Never got virus	Never got seroconverted
1358	1959	52	54	male	2012	25.5	overweight		Switzerland	<=60	51-60	Non-PWID	1990	3	Yes	No	No	Never got virus
1359	1946	55	67	female	2002	30.9	obese		Switzerland	>60	61-70	Non-PWID	2002	1	No	No	No	HBV positive
1360	1960	48	53	female	2008	33	obese		Africa	<=60	51-60	Non-PWID	1998	4	No	No	No	HBV positive
1361	1971	37	42	female	2008	21.5	normal		Switzerland	<=60	41-50	PWID	1998		No	No	No	Never got virus
1362	1959	43	54	male	2002	30.1	obese		Switzerland	<=60	51-60	PWID	1992	3	No	No	No	HBV positive	Never got seroconverted
1363	1961	49	52	female	2010	18.7	normal		Africa	<=60	51-60	PWID	2010	3	No	No	Yes	HBV positive	Never got seroconverted
1364	1986	25	27	male	2012	25.7	overweight		Switzerland	<=60	18-30	Non-PWID	2001	2	No	No	No		Never got seroconverted
1365	1961	43	52	male	2004	22	normal		Switzerland	<=60	51-60	PWID	2004	1	No	No	No	Never got virus	Never got seroconverted
1366	1955	46	58	male	2001	22.8	normal		Switzerland	<=60	51-60	PWID	1993	3	Yes	No	Yes	HBV positive	HIV positive
1367	1967	37	46	male	2004	26.9	overweight		Switzerland	<=60	41-50	Non-PWID	1998	1	No	No	No	Never got virus	Never got seroconverted
1368	1978	29	35	female	2008	20.6	normal		Switzerland	<=60	31-40	PWID	2005	4	No	No	Yes		Never got seroconverted
1369	1959	47	54	male	2007	25	overweight		Switzerland	<=60	51-60	PWID	1998	1	No	No	No	Never got virus	Never got seroconverted
1370	1966	36	47	male	2003	22.1	normal		Switzerland	<=60	41-50	PWID	1993	3	No	No	Yes	Never got virus	Never got seroconverted
1371	1950	58	63	male	2008	24.6	normal		Switzerland	>60	61-70	Non-PWID	2006	2	No	No	Yes	Never got virus	Never got seroconverted
1372	1938	62	75	male	2000	29	overweight		Switzerland	>60	>70	Non-PWID	1996	1	Yes	Yes	No	HBV positive	Never got seroconverted
1373	1958	43	55	male	2001	26.8	overweight		Switzerland	<=60	51-60	PWID	1989	3	Yes	No	Yes	HBV positive	Never got seroconverted
1374	1976	30	37	male	2006	25.4	overweight		Switzerland	<=60	31-40	PWID	1998	3	No	No	Yes	Never got virus	Never got seroconverted
1375	1973	31	40	male	2005	24.4	normal		Switzerland	<=60	31-40	PWID	1998	1	No	No	No	Never got virus	Never got seroconverted
1376	1958	47	55	female	2006	21.1	normal		Switzerland	<=60	51-60	Non-PWID	1994	4	No	No	No	HBV positive	Never got seroconverted
1377	1953	54	60	female	2008	28.4	overweight	France	Western Europe	<=60	51-60	Non-PWID	1994	2	Yes	No	No	HBV positive	Never got seroconverted
1378	1957	48	56	male	2005	23.4	normal		Switzerland	<=60	51-60	PWID	1990	3	No	No	No	Never got virus
1379	1975	36	38	female	2012	29.8	overweight		Africa	<=60	31-40	Non-PWID	2012		No	No	No	Never got virus	Never got seroconverted
1380	1933	68	80	male	2002	27	overweight	Italy	Southern Europe	>60	>70	Non-PWID	1993	2	No	No	No	HBV positive	Never got seroconverted
1381	1948	56	65	male	2005	22.5	normal		Switzerland	>60	61-70	Non-PWID	2000	1	No	No	No	Never got virus	Never got seroconverted
1382	1959	43	54	male	2003	21.5	normal	Italy	Southern Europe	<=60	51-60	PWID	2001	1	No	No	Yes	HBV positive	Never got seroconverted
1383	1942	63	71	female	2005	27.7	overweight		Switzerland	>60	>70	Non-PWID	2004	1	No	No	Yes	Never got virus
1384	1960	45	53	female	2006	20.9	normal		Switzerland	<=60	51-60	PWID	1998	4	No	No	Yes	HBV positive	Never got seroconverted
1385	1944	59	69	female	2003	22.5	normal		Switzerland	>60	61-70	Non-PWID	2003	1	No	No	No	Never got virus
1386	1954	47	59	female	2002	18.8	normal		Switzerland	<=60	51-60	Non-PWID	2002	4	No	No	Yes	Never got virus	HIV positive
1387	1949	53	64	female	2002	18.7	normal		Switzerland	>60	61-70	Non-PWID	1991	1	Yes	No	Yes	HBV positive
1388	1966	40	47	male	2007	21.6	normal		Switzerland	<=60	41-50	PWID	2006	3	No	No	No	Never got virus	Never got seroconverted
1389	1962	42	51	male	2004	31.2	obese		Africa	<=60	51-60	PWID	2002	1	No	No	No	Never got virus
1390	1972	35	41	male	2008	23.2	normal		Switzerland	<=60	41-50	Non-PWID	1986	1	No	No	No		HIV positive
1391	1954	53	59	female	2007	25.4	overweight	Former Yugoslavia	Southern Europe	<=60	51-60	Non-PWID	2007	2	No	No	No	Never got virus	Never got seroconverted
1392	1962	38	51	female	2001	19.9	normal		America	<=60	51-60	Non-PWID	1999	1	No	No	No	Never got virus	Never got seroconverted
1393	1961	42	52	female	2003	17.6	underweight	Former Yugoslavia	Southern Europe	<=60	51-60	Non-PWID	2002	3	No	No	No
1394	1961	47	52	male	2009	21.4	normal	Spain	Southern Europe	<=60	51-60	PWID	1994	3	Yes	No	Yes	Never got virus	Never got seroconverted
1395	1959	44	54	male	2003	23	normal	France	Western Europe	<=60	51-60	PWID	2001	1	No	No	Yes	Never got virus	Never got seroconverted
1396	1964	38	49	male	2003	27.9	overweight		Switzerland	<=60	41-50	PWID	1998	1	No	No	Yes	HBV positive	HIV positive
1397	1953	51	60	male	2004	21.7	normal		Switzerland	<=60	51-60	PWID	2002	3	No	No	No	HBV positive	Never got seroconverted
1398	1947	60	66	female	2007	23.1	normal		Asia/Oceania	>60	61-70	Non-PWID	2006	4	No	No	No		Never got seroconverted
1399	1964	39	49	male	2003	22.5	normal		Switzerland	<=60	41-50	Non-PWID	2002	3	No	No	No	HBV positive	HIV positive
1400	1961	39	52	male	2001	27	overweight	Spain	Southern Europe	<=60	51-60	Non-PWID	1999	2	No	No	No	Never got virus	Never got seroconverted
1401	1980	25	33	male	2005	21.2	normal		Switzerland	<=60	31-40	PWID	2000	1	No	No	Yes	Never got virus
1402	1947	61	66	female	2009	29.7	overweight	Italy	Southern Europe	>60	61-70	Non-PWID	2000	1	No	No	No	Never got virus
1403	1957	50	56	male	2007	20.5	normal		Switzerland	<=60	51-60	PWID	1998	4	No	Yes	Yes	Never got virus	Never got seroconverted
1404	1958	49	55	male	2008	25	overweight		Switzerland	<=60	51-60	PWID	1991	3	No	No	No	Never got virus	Never got seroconverted
1405	1963	43	50	male	2006	24.8	normal		Switzerland	<=60	41-50	PWID	2001	3	No	No	Yes	Never got virus
1406	1972	29	41	male	2002	25	overweight	Italy	Southern Europe	<=60	41-50	PWID	1993	3	No	No	Yes	HBV positive	Never got seroconverted
1407	1961	44	52	female	2005	18.3	underweight		Western Europe	<=60	51-60	PWID	2005	4	No	No	Yes	Never got virus	Never got seroconverted
1408	1969	34	44	female	2004	19.8	normal		Switzerland	<=60	41-50	PWID	2003	1	No	No	Yes	Never got virus	Never got seroconverted
1409	1968	33	45	male	2002	23.4	normal	France	Western Europe	<=60	41-50	PWID	2000	3	No	No	Yes		Never got seroconverted
1410	1947	55	66	male	2003	28.9	overweight		Switzerland	>60	61-70	PWID	2002	1	No	No	Yes		Never got seroconverted
1411	1944	59	69	male	2003	26.6	overweight		Switzerland	>60	61-70	Non-PWID	2000	3	Yes	No	Yes	Never got virus	Never got seroconverted
1412	1942	58	71	male	2001	23.4	normal		Switzerland	>60	>70	Non-PWID	1993	2	No	No	No	Never got virus	Never got seroconverted
1413	1972	30	41	male	2002	20.1	normal		Switzerland	<=60	41-50	PWID	1999	4	No	No	Yes	Never got virus	Never got seroconverted
1414	1966	34	47	male	2001	22.8	normal	Italy	Southern Europe	<=60	41-50	Non-PWID	2001	1	No	No	No	Never got virus	Never got seroconverted
1415	1947	59	66	female	2006	18	underweight		Switzerland	>60	61-70	Non-PWID	2001	1	No	No	No	Never got virus	Never got seroconverted
1416	1965	38	48	female	2004	20.2	normal		Switzerland	<=60	41-50	PWID	2004	4	No	No	No	Never got virus
1417	1966	45	47	female	2011	22.7	normal		Switzerland	<=60	41-50	Non-PWID	2010	1	No	No	No	Never got virus	Never got seroconverted
1418	1973	39	40	male	2012	24.9	normal		Switzerland	<=60	31-40	PWID	2009	1	No	No	No	Never got virus
1419	1958	45	55	female	2004	24.2	normal	Spain	Southern Europe	<=60	51-60	Non-PWID	2004	1	No	No	No	Never got virus
1420	1957	44	56	male	2002	22.3	normal		Switzerland	<=60	51-60	Non-PWID	1992	1	No	No	No	Never got virus	Never got seroconverted
1421	1951	55	62	female	2007	24.2	normal	Germany	Western Europe	>60	61-70	Non-PWID	1990	1	No	No	No	Never got virus	Never got seroconverted
1422	1941	61	72	male	2002	24	normal	Italy	Southern Europe	>60	>70	Non-PWID	1990	3	No	No	No	Never got virus	Never got seroconverted
1423	1956	44	57	male	2000	26.5	overweight	Italy	Southern Europe	<=60	51-60	Non-PWID	1997	1	Yes	No	Yes	Never got virus
1424	1947	56	66	female	2003	19.8	normal		Switzerland	>60	61-70	Non-PWID	2002	2	No	No	No	Never got virus
1425	1960	47	53	male	2008	19.4	normal		Switzerland	<=60	51-60	PWID	1996	4	No	Yes	Yes	Never got virus	Never got seroconverted
1426	1946	55	67	male	2002	29.4	overweight	Italy	Southern Europe	>60	61-70	Non-PWID	2001	1	Yes	No	No	Never got virus	Never got seroconverted
1427	1956	52	57	male	2008	29.3	overweight		Africa	<=60	51-60	Non-PWID	1990	1	Yes	Yes	Yes	HBV positive	Never got seroconverted
1428	1961	44	52	male	2005	25.6	overweight		Switzerland	<=60	51-60	PWID	2001		No	No	No	Never got virus
1429	1968	36	45	male	2004	20.9	normal		Switzerland	<=60	41-50	PWID	2004	1	No	No	Yes	Never got virus	Never got seroconverted
1430	1964	37	49	male	2002	21.5	normal	Portugal	Southern Europe	<=60	41-50	PWID	1998	3	No	No	Yes	HBV positive	Never got seroconverted
1431	1971	40	42	male	2012	30.5	obese		Switzerland	<=60	41-50	PWID	2001	1	No	No	Yes	Never got virus	Never got seroconverted
1432	1957	44	56	female	2002	21.3	normal		Switzerland	<=60	51-60	Non-PWID	1992	3	No	No	Yes	HBV positive	Never got seroconverted
1433	1959	45	54	male	2005	29.4	overweight	Italy	Southern Europe	<=60	51-60	Non-PWID	2004	3	No	No	Yes	HBV positive	Never got seroconverted
1434	1963	44	50	male	2008	24.4	normal		Switzerland	<=60	41-50	Non-PWID	2008	3	No	No	No	Never got virus	Never got seroconverted
1435	1971	30	42	male	2002	23.4	normal		Switzerland	<=60	41-50	PWID	2001	4	No	No	No	HBV positive	HIV positive
1436	1944	57	69	female	2002	40.1	obese	France	Western Europe	>60	61-70	Non-PWID	1999	3	Yes	No	Yes	Never got virus	Never got seroconverted
1437	1956	45	57	male	2002	24.7	normal		Switzerland	<=60	51-60	PWID	1991	3	No	No	No	Never got virus	Never got seroconverted
1438	1974	28	39	female	2002	22.3	normal		Switzerland	<=60	31-40	PWID	1992	1	No	No	No	HBV positive	Never got seroconverted
1439	1956	50	57	male	2006	26.3	overweight		Switzerland	<=60	51-60	PWID	2003	4	No	No	No		Never got seroconverted
1440	1960	46	53	female	2006	21.4	normal		Switzerland	<=60	51-60	PWID	1985	1	No	No	Yes
1441	1967	34	46	male	2002	30.4	obese		Switzerland	<=60	41-50	Non-PWID	1998	1	No	No	No	HBV positive	Never got seroconverted
1442	1972	29	41	male	2002	22.7	normal	Austria	Western Europe	<=60	41-50	PWID	1998	3	No	No	No	HBV positive	Never got seroconverted
1443	1967	34	46	male	2002	20.1	normal		Switzerland	<=60	41-50	PWID	1999	4	No	No	Yes	Never got virus	Never got seroconverted
1444	1949	52	64	male	2001	27.4	overweight		Switzerland	>60	61-70	Non-PWID	2001	3	No	No	No	Never got virus	Never got seroconverted
1445	1957	48	56	male	2006	25	overweight	Italy	Southern Europe	<=60	51-60	PWID	2002	2	No	No	No	HBV positive	Never got seroconverted
1446	1970	34	43	male	2004	24.8	normal		Switzerland	<=60	41-50	PWID	2004	3	No	No	Yes	HBV positive
1447	1957	46	56	male	2003	29.9	overweight	Germany	Western Europe	<=60	51-60	Non-PWID	2001	2	No	No	No	Never got virus	Never got seroconverted
1448	1966	42	47	female	2009	22.8	normal	Austria	Western Europe	<=60	41-50	Non-PWID	2009	2	No	No	Yes	Never got virus	Never got seroconverted
1449	1953	49	60	male	2002	28.1	overweight	Italy	Southern Europe	<=60	51-60	Non-PWID	1999	1	Yes	No	Yes	HBV positive	Never got seroconverted
1450	1963	44	50	male	2008	27.8	overweight		Switzerland	<=60	41-50	PWID	1991	1	No	No	Yes	Never got virus
1451	1951	53	62	male	2004	26.2	overweight		Switzerland	>60	61-70	PWID	1992		No	No	No	Never got virus
1452	1946	58	67	male	2004	27.5	overweight		Switzerland	>60	61-70	Non-PWID	1993	1	Yes	No	No	Never got virus	Never got seroconverted
1453	1958	43	55	male	2002	24	normal		Switzerland	<=60	51-60	PWID	1997	1	No	No	No		Never got seroconverted
1454	1968	33	45	female	2002	22.7	normal		Switzerland	<=60	41-50	PWID	1995		No	No	No	HBV positive	Never got seroconverted
1455	1967	34	46	female	2002	32.9	obese		Switzerland	<=60	41-50	PWID	1991	1	No	No	No	Never got virus
1456	1964	37	49	female	2001	20.4	normal		Switzerland	<=60	41-50	Non-PWID	1998	5	No	No	No	Never got virus
1457	1950	51	63	female	2002	20.5	normal		Switzerland	>60	61-70	Non-PWID	2001	2	No	No	No	Never got virus	Never got seroconverted
1458	1964	38	49	male	2003	26.5	overweight		Switzerland	<=60	41-50	PWID	1994	1	No	No	Yes	Never got virus	Never got seroconverted
1459	1973	36	40	male	2009	17.8	underweight		Switzerland	<=60	31-40	PWID	1994	1	No	No	No	HBV positive	Never got seroconverted
1460	1965	35	48	female	2001	26	overweight		Switzerland	<=60	41-50	PWID	2000	1	No	No	No	Never got virus	Never got seroconverted
1461	1952	55	61	female	2007	28.3	overweight	Italy	Southern Europe	>60	61-70	Non-PWID	2007	1	No	No	No	HBV positive
1462	1979	32	34	female	2012	23.7	normal	Portugal	Southern Europe	<=60	31-40	PWID	2000	1	No	No	No		HIV positive
1463	1935	71	78	female	2007	36.5	obese	Italy	Southern Europe	>60	>70	Non-PWID	1990	1	No	No	No	Never got virus
1464	1971	31	42	male	2002	36.1	obese		Switzerland	<=60	41-50	Non-PWID	1998	2	No	No	No	Never got virus	Never got seroconverted
1465	1950	61	63	female	2011	22.8	normal		Switzerland	>60	61-70	Non-PWID	1998	2	No	No	No	HBV positive	Never got seroconverted
1466	1966	35	47	female	2001	22.1	normal	France	Western Europe	<=60	41-50	PWID	2000	3	No	No	Yes	Never got virus	Never got seroconverted
1467	1970	36	43	male	2007	27.7	overweight		Asia/Oceania	<=60	41-50	Non-PWID	2006	1	No	No	Yes	HBV positive	Never got seroconverted
1468	1952	55	61	female	2007	24.3	normal	France	Western Europe	>60	61-70	PWID	2007	1	No	No	Yes
1469	1970	32	43	male	2002	20.8	normal		Switzerland	<=60	41-50	PWID	2002		No	No	No		Never got seroconverted
1470	1963	38	50	male	2002	26	overweight		Africa	<=60	41-50	Non-PWID	2001	3	Yes	No	Yes	Never got virus	Never got seroconverted
1471	1928	74	85	female	2002	33	obese		Switzerland	>60	>70	Non-PWID	2001	2	No	No	No	Never got virus
1472	1958	43	55	male	2002	22.7	normal		Switzerland	<=60	51-60	PWID	2001	1	No	No	Yes	HBV positive	Never got seroconverted
1473	1971	31	42	male	2002	23	normal		Switzerland	<=60	41-50	PWID	2002	1	No	No	Yes	HBV positive	Never got seroconverted
1474	1961	39	52	female	2001	22.6	normal		Africa	<=60	51-60	Non-PWID	1992	1	No	No	No	Never got virus	Never got seroconverted
1475	1959	42	54	female	2001	17.3	underweight	France	Western Europe	<=60	51-60	PWID	2000	4	No	No	Yes	HBV positive	Never got seroconverted
1476	1979	26	34	male	2005	20.5	normal	Former Yugoslavia	Southern Europe	<=60	31-40	Non-PWID	1990	1	No	No	Yes	HBV positive	Never got seroconverted
1477	1959	49	54	female	2008	24.1	normal		Switzerland	<=60	51-60	PWID	2008	3	No	No	Yes	Never got virus	Never got seroconverted
1478	1964	41	49	female	2005	19.9	normal		Switzerland	<=60	41-50	Non-PWID	2005	1	Yes	No	No	HBV positive
1479	1970	31	43	male	2002	25	overweight		Switzerland	<=60	41-50	PWID	1998	4	No	No	No	HBV positive	Never got seroconverted
1480	1965	47	48	male	2012	24.6	normal	Former Yugoslavia	Southern Europe	<=60	41-50	PWID	2010		No	No	No
1481	1973	28	40	male	2001	23.4	normal		Switzerland	<=60	31-40	PWID	2000	3	No	No	Yes	Never got virus	Never got seroconverted
1482	1940	65	73	female	2006	26	overweight		Switzerland	>60	>70	Non-PWID	2006	1	No	No	No	Never got virus
1483	1952	50	61	female	2002	22.3	normal	Italy	Southern Europe	>60	61-70	Non-PWID	2000	1	No	No	No	Never got virus	Never got seroconverted
1484	1975	29	38	male	2004	29.3	overweight		Switzerland	<=60	31-40	PWID	1999	4	No	No	No	HBV positive
1485	1956	48	57	male	2005	30.1	obese		Switzerland	<=60	51-60	Non-PWID	2005	3	No	No	Yes	HBV positive	Never got seroconverted
1486	1963	40	50	male	2003	21.6	normal		Switzerland	<=60	41-50	PWID	1993	3	No	No	Yes	Never got virus
1487	1958	45	55	male	2003	27.2	overweight	Italy	Southern Europe	<=60	51-60	PWID	1998	3	No	No	No	HBV positive	Never got seroconverted
1488	1961	39	52	male	2001	28	overweight		Switzerland	<=60	51-60	PWID	1997	3	No	No	Yes	HBV positive	Never got seroconverted
1489	1977	30	36	female	2007	34.4	obese		Switzerland	<=60	31-40	PWID	2001	3	No	No	Yes	HBV positive	Never got seroconverted
1490	1958	44	55	male	2002	24.5	normal	France	Western Europe	<=60	51-60	PWID	1996	1	No	No	No	Never got virus
1491	1961	44	52	male	2005	29.4	overweight		Switzerland	<=60	51-60	Non-PWID	1995	1	No	No	No		Never got seroconverted
1492	1954	51	59	male	2006	27.1	overweight	Italy	Southern Europe	<=60	51-60	Non-PWID	1997	1	No	No	No		Never got seroconverted
1493	1971	35	42	female	2006	21.3	normal		Switzerland	<=60	41-50	PWID	2006	1	No	No	Yes	HBV positive	Never got seroconverted
1494	1959	50	54	male	2009	23	normal		Switzerland	<=60	51-60	PWID	1991	1	No	No	Yes	HBV positive	Never got seroconverted
1495	1944	61	69	male	2006	18.9	normal		Switzerland	>60	61-70	Non-PWID	2002	3	No	No	Yes	Never got virus	Never got seroconverted
1496	1975	27	38	female	2003	29.3	overweight		Switzerland	<=60	31-40	Non-PWID	2001		No	No	No	Never got virus
1497	1960	41	53	female	2001	17.6	underweight		Switzerland	<=60	51-60	PWID	2001	3	No	Unknown	Yes	HBV positive	Never got seroconverted
1498	1951	50	62	female	2001	32	obese		Africa	>60	61-70	Non-PWID	1995	2	No	No	No	HBV positive	Never got seroconverted
1499	1965	40	48	female	2005	23.3	normal	Germany	Western Europe	<=60	41-50	Non-PWID	1999	3	No	No	No	Never got virus	Never got seroconverted
1500	1975	32	38	female	2007	25.3	overweight	Italy	Southern Europe	<=60	31-40	Non-PWID	1993	1	Yes	No	Yes	Never got virus	Never got seroconverted
1501	1965	36	48	female	2001	23.5	normal		Switzerland	<=60	41-50	PWID	1996	3	No	No	No	Never got virus	Never got seroconverted
1502	1971	32	42	male	2004	24.2	normal		Africa	<=60	41-50	PWID	1998	1	No	No	No	HBV positive	Never got seroconverted
1503	1963	40	50	female	2003	20.4	normal		Switzerland	<=60	41-50	Non-PWID	1997	3	No	No	No	HBV positive	HIV positive
1504	1978	26	35	female	2005	32	obese		Switzerland	<=60	31-40	Non-PWID	2001	3	No	No	No	Never got virus	Never got seroconverted
1505	1981	26	32	male	2007	22.9	normal		Asia/Oceania	<=60	31-40	Non-PWID	2007	3	No	No	No	Never got virus	Never got seroconverted
1506	1967	40	46	female	2008	26	overweight		Switzerland	<=60	41-50	PWID	2005	1	No	No	Yes	HBV positive
1507	1984	26	29	female	2011	22	normal		Switzerland	<=60	18-30	PWID	2009	4	No	No	No	Never got virus	Never got seroconverted
1508	1968	36	45	male	2005	23.1	normal	France	Western Europe	<=60	41-50	PWID	1999	1	No	No	No	Never got virus
1509	1948	57	65	male	2006	23.4	normal		Eastern Europe	>60	61-70	Non-PWID	2003	1	Yes	No	No		Never got seroconverted
1510	1957	46	56	male	2003	22.7	normal		Switzerland	<=60	51-60	PWID	2003	1	No	No	Yes	HBV positive	Never got seroconverted
1511	1962	39	51	female	2002	19.5	normal		Switzerland	<=60	51-60	PWID	1997	3	No	No	Yes	HBV positive	Never got seroconverted
1512	1968	32	45	male	2001	21.8	normal		Switzerland	<=60	41-50	Non-PWID	2000	3	No	No	No	Never got virus	Never got seroconverted
1513	1968	43	45	male	2012	33.3	obese		Switzerland	<=60	41-50	PWID	2004	3	Yes	No	Yes	HBV positive
1514	1970	35	43	male	2005	28.9	overweight		Switzerland	<=60	41-50	PWID	1996	3	Yes	No	No	HBV positive	Never got seroconverted
1515	1964	41	49	male	2006	26.3	overweight		Switzerland	<=60	41-50	PWID	1997	1	No	No	No	HBV positive	Never got seroconverted
1516	1960	43	53	female	2004	23	normal		America	<=60	51-60	Non-PWID	2004	1	No	No	Yes	Never got virus
1517	1940	66	73	male	2006	26.3	overweight	Italy	Southern Europe	>60	>70	Non-PWID	2006	1	No	No	No		Never got seroconverted
1518	1955	53	58	male	2008	28.6	overweight		Switzerland	<=60	51-60	PWID	1985	1	No	No	Yes	HBV positive	Never got seroconverted
1519	1960	41	53	female	2001	21.9	normal		Switzerland	<=60	51-60	PWID	1998		No	No	Yes	HBV positive	Never got seroconverted
1520	1981	27	32	female	2008	20.3	normal		Switzerland	<=60	31-40	PWID	2002	3	No	No	No	Never got virus
1521	1963	45	50	male	2009	22.7	normal		Switzerland	<=60	41-50	PWID	1998	1	No	No	Yes	HBV positive	Never got seroconverted
1522	1958	46	55	male	2005	29.7	overweight		Switzerland	<=60	51-60	PWID	2000	3	No	No	Yes	Never got virus	Never got seroconverted
1523	1953	51	60	female	2005	17.7	underweight		Switzerland	<=60	51-60	Non-PWID	2004	1	No	No	No	Never got virus
1524	1971	32	42	male	2004	20.7	normal		Switzerland	<=60	41-50	Non-PWID	1992	1	No	No	Yes	Never got virus	Never got seroconverted
1525	1957	49	56	male	2007	20.5	normal		Switzerland	<=60	51-60	PWID	1974	3	Yes	No	Yes	HBV positive	Never got seroconverted
1526	1982	23	31	female	2006	26.4	overweight		Switzerland	<=60	31-40	PWID	2002	4	No	No	No	Never got virus	Never got seroconverted
1527	1972	35	41	male	2008	18.3	underweight		Switzerland	<=60	41-50	PWID	2006	1	No	No	Yes	HBV positive	HIV positive
1528	1956	51	57	male	2007	26.5	overweight		Africa	<=60	51-60	Non-PWID	1997	4	Yes	No	No		Never got seroconverted
1529	1968	34	45	female	2003	21.8	normal		Eastern Europe	<=60	41-50	Non-PWID	2003	3	No	No	Yes	Never got virus	Never got seroconverted
1530	1938	67	76	female	2005	21.8	normal		Africa	>60	>70	Non-PWID	2005	2	No	No	No	HBV positive	Never got seroconverted
1531	1948	58	65	female	2006	23	normal		Switzerland	>60	61-70	Non-PWID	2001	1	Yes	No	No	Never got virus
1532	1963	38	50	male	2001	26	overweight		Switzerland	<=60	41-50	Non-PWID	1994	4	No	No	No	Never got virus
1533	1965	35	48	female	2001	26.3	overweight		Switzerland	<=60	41-50	PWID	1995	3	No	No	No	Never got virus	Never got seroconverted
1534	1967	36	46	female	2003	20.3	normal		Switzerland	<=60	41-50	PWID	2002	1	No	No	No	Never got virus	HIV positive
1535	1972	31	41	male	2003	25.9	overweight	Former Yugoslavia	Southern Europe	<=60	41-50	PWID	2003	1	No	No	Yes	HBV positive
1536	1974	27	39	female	2002	29.4	overweight		Switzerland	<=60	31-40	PWID	1999	3	No	No	No	Never got virus	Never got seroconverted
1537	1963	39	50	male	2003	27.3	overweight		Switzerland	<=60	41-50	PWID	2000	4	No	No	No	HBV positive	Never got seroconverted
1538	1972	33	41	male	2005	28.1	overweight	Italy	Southern Europe	<=60	41-50	PWID	2004		No	No	Yes	HBV positive	HIV positive
1539	1978	26	35	female	2005	21.8	normal		Switzerland	<=60	31-40	PWID	2004	3	No	No	Yes		Never got seroconverted
1540	1957	47	56	male	2004	25.9	overweight	Italy	Southern Europe	<=60	51-60	Non-PWID	1991	1	No	No	No	HBV positive	Never got seroconverted
1541	1949	52	64	male	2002	20.9	normal		Switzerland	>60	61-70	PWID	2000	1	No	No	No	Never got virus	Never got seroconverted
1542	1949	55	64	male	2005	29.7	overweight		Switzerland	>60	61-70	PWID	1998	1	No	No	No	HBV positive	Never got seroconverted
1543	1928	73	85	male	2002	28.4	overweight		Switzerland	>60	>70	Non-PWID	1994	1	No	No	No	Never got virus
1544	1960	48	53	male	2009	25.4	overweight		Africa	<=60	51-60	Non-PWID	2004	4	No	No	No	Never got virus	Never got seroconverted
1545	1951	50	62	male	2001	24.6	normal		Switzerland	>60	61-70	Non-PWID	1994	4	Yes	No	Yes	Never got virus
1546	1972	37	41	female	2009	27.7	overweight		Switzerland	<=60	41-50	PWID	1995	1	No	No	Yes	Never got virus	Never got seroconverted
1547	1960	42	53	female	2002	18.7	normal	Italy	Southern Europe	<=60	51-60	PWID	1992	1	No	No	No	Never got virus	Never got seroconverted
1548	1961	44	52	female	2006	30.8	obese		Switzerland	<=60	51-60	PWID	1999		No	Yes	No	HBV positive	Never got seroconverted
1549	1982	21	31	male	2003	18.6	normal		Switzerland	<=60	31-40	PWID	2003	1	No	No	Yes	HBV positive	Never got seroconverted
1550	1958	44	55	male	2003	26.5	overweight	Spain	Southern Europe	<=60	51-60	Non-PWID	1998	1	Yes	No	Yes		Never got seroconverted
1551	1968	37	45	male	2005	21.8	normal		Switzerland	<=60	41-50	PWID	1986	1	No	No	Yes	Never got virus	HIV positive
1552	1963	38	50	female	2001	23.8	normal		America	<=60	41-50	Non-PWID	2001	1	No	No	Yes	HBV positive	Never got seroconverted
1553	1953	47	60	male	2001	25.1	overweight		Switzerland	<=60	51-60	Non-PWID	1997	1	Yes	No	No	HBV positive	Never got seroconverted
1554	1952	49	61	female	2002	23	normal		Switzerland	>60	61-70	Non-PWID	2002	3	No	No	No	Never got virus	Never got seroconverted
1555	1968	39	45	male	2008	22.9	normal		Switzerland	<=60	41-50	PWID	2007	4	No	No	No	HBV positive	Never got seroconverted
1556	1962	43	51	female	2006	23.3	normal	Austria	Western Europe	<=60	51-60	PWID	2004	1	No	No	No	Never got virus	Never got seroconverted
1557	1965	42	48	male	2008	33.9	obese		Switzerland	<=60	41-50	PWID	1988	3	Yes	No	No	Never got virus	Never got seroconverted
1558	1957	44	56	male	2001	28.3	overweight	Germany	Western Europe	<=60	51-60	Non-PWID	2001	1	No	No	No	Never got virus	Never got seroconverted
1559	1972	35	41	female	2008	21	normal		Switzerland	<=60	41-50	PWID	2007	1	No	No	Yes	Never got virus	Never got seroconverted
1560	1957	48	56	female	2005	20.6	normal		Switzerland	<=60	51-60	PWID	1990	1	No	No	Yes	Never got virus	Never got seroconverted
1561	1962	41	51	male	2004	25	overweight		Switzerland	<=60	51-60	PWID	2004		No	No	Yes	HBV positive	Never got seroconverted
1562	1962	46	51	male	2008	21.4	normal		Switzerland	<=60	51-60	PWID	2007	1	No	No	Yes
1563	1969	37	44	female	2007	22.3	normal		Asia/Oceania	<=60	41-50	Non-PWID	2006	1	Yes	No	No	HBV positive	Never got seroconverted
1564	1955	46	58	male	2002	22	normal		Switzerland	<=60	51-60	PWID	2000	3	Yes	No	Yes	HBV positive	Never got seroconverted
1565	1973	29	40	male	2003	23.1	normal		Switzerland	<=60	31-40	PWID	1995	3	No	No	No	Never got virus	Never got seroconverted
1566	1973	33	40	male	2006	28.7	overweight		Switzerland	<=60	31-40	PWID	2004	4	No	No	No	Never got virus	Never got seroconverted
1567	1950	59	63	male	2009	21.4	normal	Portugal	Southern Europe	>60	61-70	PWID	2003	1	No	No	Yes	HBV positive	Never got seroconverted
1568	1945	67	68	female	2012	20.3	normal		Switzerland	>60	61-70	Non-PWID	1988	2	No	No	Yes
1569	1948	57	65	female	2006	33.1	obese	Germany	Western Europe	>60	61-70	Non-PWID	2005	1	No	No	No	HBV positive
1570	1971	32	42	female	2003	21.1	normal		Switzerland	<=60	41-50	PWID	1993	1	No	No	No	Never got virus	Never got seroconverted
1571	1967	35	46	male	2002	23.7	normal		Switzerland	<=60	41-50	PWID	2002	1	No	No	No	HBV positive
1572	1968	42	45	female	2010	21.8	normal	Italy	Southern Europe	<=60	41-50	PWID	2008	3	No	No	Yes	Never got virus	Never got seroconverted
1573	1971	39	42	female	2011	32.2	obese		Switzerland	<=60	41-50	PWID	1995	3	No	No	Yes	HBV positive	Never got seroconverted
1574	1980	22	33	male	2002	23.4	normal		Switzerland	<=60	31-40	Non-PWID	2001	1	No	No	No	Never got virus
1575	1963	38	50	female	2002	24.2	normal		America	<=60	41-50	Non-PWID	2001	1	No	No	Yes	Never got virus	Never got seroconverted
1576	1954	57	59	male	2012	27.5	overweight	France	Western Europe	<=60	51-60	PWID	2002		Yes	No	Yes	HBV positive	Never got seroconverted
1577	1956	48	57	female	2004	16.4	underweight	France	Western Europe	<=60	51-60	PWID	2004	3	No	No	Yes	HBV positive	Never got seroconverted
1578	1956	46	57	male	2002	19.1	normal		Switzerland	<=60	51-60	PWID	1998	3	No	No	No	HBV positive	Never got seroconverted
1579	1963	41	50	male	2005	25.9	overweight	Italy	Southern Europe	<=60	41-50	PWID	2005	1	No	No	No	HBV positive
1580	1943	59	70	male	2002	35.2	obese		Switzerland	>60	61-70	Non-PWID	1999	1	Yes	Yes	Yes	Never got virus	Never got seroconverted
1581	1957	48	56	male	2005	20.1	normal	Italy	Southern Europe	<=60	51-60	PWID	1990	1	No	No	No	Never got virus	Never got seroconverted
1582	1960	42	53	male	2002	22	normal		Switzerland	<=60	51-60	PWID	1994	1	No	No	Yes	HBV positive	HIV positive
1583	1954	48	59	female	2002	20	normal		Switzerland	<=60	51-60	PWID	1992	1	No	No	No	HBV positive	Never got seroconverted
1584	1960	42	53	male	2003	21.6	normal		Switzerland	<=60	51-60	Non-PWID	2001		Yes	No	Yes	HBV positive
1585	1969	33	44	male	2002	30.9	obese	Spain	Southern Europe	<=60	41-50	PWID	2002		No	No	No	HBV positive	Never got seroconverted
1586	1942	59	71	male	2002	27.5	overweight	Italy	Southern Europe	>60	>70	Non-PWID	2001	2	No	No	No	Never got virus	Never got seroconverted
1587	1947	54	66	male	2002	23.2	normal		Asia/Oceania	>60	61-70	Non-PWID	2001	1	No	No	Yes	HBV positive	Never got seroconverted
1588	1954	49	59	male	2004	25.8	overweight		Switzerland	<=60	51-60	Non-PWID	1990	2	No	No	No	Never got virus	Never got seroconverted
1589	1941	65	72	female	2007	33.2	obese	Italy	Southern Europe	>60	>70	Non-PWID	1992	1	Yes	No	Yes	Never got virus	Never got seroconverted
1590	1968	36	45	female	2005	23.4	normal		Switzerland	<=60	41-50	PWID	1991	3	No	No	No	Never got virus	Never got seroconverted
1591	1927	76	86	female	2004	23.7	normal	Germany	Western Europe	>60	>70	Non-PWID	2003	1	Yes	No	Yes	Never got virus
1592	1972	31	41	male	2004	26.1	overweight		Switzerland	<=60	41-50	PWID	2003	1	No	No	Yes	HBV positive	Never got seroconverted
1593	1958	49	55	female	2008	33.7	obese	Portugal	Southern Europe	<=60	51-60	Non-PWID	2001	1	No	No	Yes	HBV positive	Never got seroconverted
1594	1968	34	45	female	2003	36.4	obese		Switzerland	<=60	41-50	PWID	1990	3	No	No	No	HBV positive	Never got seroconverted
1595	1972	33	41	male	2006	26.6	overweight		Switzerland	<=60	41-50	PWID	1996	1	No	No	Yes	HBV positive	Never got seroconverted
1596	1958	44	55	male	2003	27.7	overweight		Switzerland	<=60	51-60	Non-PWID	2000	1	No	No	Yes	Never got virus	Never got seroconverted
1597	1959	45	54	male	2004	26.4	overweight		Switzerland	<=60	51-60	PWID	2002	1	No	No	Yes	Never got virus	Never got seroconverted
1598	1970	31	43	male	2002	23.7	normal		Switzerland	<=60	41-50	PWID	2000	1	No	No	Yes	Never got virus	HIV positive
1599	1961	44	52	male	2006	22.8	normal		Switzerland	<=60	51-60	PWID	1999	1	No	No	Yes	HBV positive	Never got seroconverted
1600	1937	65	76	male	2002	32.7	obese		Switzerland	>60	>70	Non-PWID	2001	2	No	No	No	Never got virus	Never got seroconverted
1601	1930	78	83	female	2008	23.8	normal	Austria	Western Europe	>60	>70	Non-PWID	2008	2	No	No	No		Never got seroconverted
1602	1969	34	44	male	2004	22.9	normal		Switzerland	<=60	41-50	PWID	1996	1	No	No	Yes	Never got virus	Never got seroconverted
1603	1944	56	69	female	2001	23.9	normal		Switzerland	>60	61-70	Non-PWID	1995	1	No	No	No	Never got virus
1604	1948	55	65	female	2004	37.2	obese		Switzerland	>60	61-70	Non-PWID	2001	4	No	No	No	Never got virus	Never got seroconverted
1605	1935	69	78	female	2004	33.3	obese		Asia/Oceania	>60	>70	Non-PWID	2002	1	No	No	No
1606	1958	49	55	female	2007	18.7	normal		Switzerland	<=60	51-60	Non-PWID	1995	3	No	No	Yes	Never got virus	Never got seroconverted
1607	1940	64	73	male	2004	25.4	overweight	Italy	Southern Europe	>60	>70	Non-PWID	2000	2	No	No	Yes	HBV positive
1608	1930	73	83	female	2003	25.7	overweight		Switzerland	>60	>70	Non-PWID	2002	1	No	Yes	Yes	Never got virus	Never got seroconverted
1609	1933	67	80	male	2001	21.6	normal	Italy	Southern Europe	>60	>70	Non-PWID	1992	1	Yes	Yes	Unknown	Never got virus	Never got seroconverted
1610	1939	63	74	male	2002	32.3	obese		Switzerland	>60	>70	Non-PWID	1991	1	No	No	No	HBV positive	Never got seroconverted
1611	1973	33	40	male	2006	18.4	underweight		Switzerland	<=60	31-40	PWID	2005	1	No	No	Yes	Never got virus	HIV positive
1612	1966	35	47	male	2001	23.6	normal		Switzerland	<=60	41-50	PWID	1996	3	Yes	No	No		HIV positive
1613	1957	45	56	female	2002	22	normal		Switzerland	<=60	51-60	PWID	2002	3	No	No	No	Never got virus	Never got seroconverted
1614	1943	58	70	female	2002	23.1	normal		Switzerland	>60	61-70	Non-PWID	1995	2	No	No	Yes	Never got virus	Never got seroconverted
1615	1977	30	36	female	2007	33.8	obese		Asia/Oceania	<=60	31-40	Non-PWID	2003	3	No	No	No	Never got virus	Never got seroconverted
1616	1986	21	27	male	2007	27.3	overweight		Africa	<=60	18-30	PWID	2007	4	No	No	Yes	Never got virus	HIV positive
1617	1961	40	52	male	2002	21.2	normal		Switzerland	<=60	51-60	PWID	1992	3	No	No	Yes	Never got virus
1618	1975	32	38	male	2008	26	overweight	Former Yugoslavia	Southern Europe	<=60	31-40	PWID	2007	1	Yes	No	Yes	HBV positive	Never got seroconverted
1619	1971	30	42	female	2002	19.3	normal		Switzerland	<=60	41-50	PWID	1993	1	No	No	No	HBV positive	Never got seroconverted
1620	1953	54	60	male	2007	26.5	overweight		Switzerland	<=60	51-60	PWID	2007	3	No	No	Yes	HBV positive	Never got seroconverted
1621	1979	29	34	male	2009	26.3	overweight		Switzerland	<=60	31-40	PWID	2003	4	No	No	Yes	HBV positive	Never got seroconverted
1622	1978	24	35	male	2002	27.2	overweight		Switzerland	<=60	31-40	PWID	1998	1	No	No	Yes	Never got virus	Never got seroconverted
1623	1939	62	74	male	2001	26.9	overweight		Switzerland	>60	>70	Non-PWID	1991	1	Yes	Yes	No	Never got virus	Never got seroconverted
1624	1968	39	45	female	2007	19.9	normal		Switzerland	<=60	41-50	PWID	1990	1	No	No	No	Never got virus	Never got seroconverted
1625	1955	48	58	male	2004	18.6	normal	Spain	Southern Europe	<=60	51-60	Non-PWID	1994	1	Yes	No	Yes	Never got virus	Never got seroconverted
1626	1938	74	75	male	2012	19.8	normal		Switzerland	>60	>70	Non-PWID	1995	1	Yes	No	No	Never got virus
1627	1971	32	42	male	2003	26.8	overweight		Switzerland	<=60	41-50	PWID	1994	3	No	No	Yes	HBV positive	Never got seroconverted
1628	1978	28	35	male	2007	19.3	normal		Asia/Oceania	<=60	31-40	PWID	2006	1	No	No	Yes	Never got virus	Never got seroconverted
1629	1934	68	79	female	2002	27.2	overweight	Italy	Southern Europe	>60	>70	Non-PWID	2000	1	Yes	No	Yes	Never got virus	Never got seroconverted
1630	1959	46	54	male	2005	23.7	normal		Switzerland	<=60	51-60	PWID	1995	1	No	No	Yes	Never got virus	Never got seroconverted
1631	1951	50	62	male	2001	21.8	normal		Switzerland	>60	61-70	Non-PWID	1998	1	No	No	No	HBV positive
1632	1952	52	61	male	2004	20.8	normal		Switzerland	>60	61-70	PWID	1990	4	No	No	Yes
1633	1956	44	57	male	2001	25.7	overweight		Switzerland	<=60	51-60	PWID	2001	3	No	No	Yes	HBV positive	Never got seroconverted
1634	1945	64	68	male	2009	22	normal		Switzerland	>60	61-70	Non-PWID	2009	1	No	No	No	Never got virus	Never got seroconverted
1635	1974	30	39	female	2005	18.4	underweight		Switzerland	<=60	31-40	PWID	2005	3	No	No	Yes	Never got virus	Never got seroconverted
1636	1953	55	60	female	2008	24.4	normal	Former Yugoslavia	Southern Europe	<=60	51-60	Non-PWID	2008	3	Yes	No	No	Never got virus	Never got seroconverted
1637	1930	70	83	female	2001	35.5	obese		Switzerland	>60	>70	Non-PWID	1991	2	No	No	No	HBV positive
1638	1974	28	39	male	2003	28.4	overweight		Switzerland	<=60	31-40	Non-PWID	1994	1	No	No	No	HBV positive	Never got seroconverted
1639	1958	48	55	male	2007	25.1	overweight		Western Europe	<=60	51-60	PWID	1995	3	Yes	No	Yes	HBV positive	Never got seroconverted
1640	1955	56	58	female	2011	36.6	obese		America	<=60	51-60	Non-PWID	2011	3	No	No	Yes	Never got virus	Never got seroconverted
1641	1974	28	39	female	2002	19.6	normal		Asia/Oceania	<=60	31-40	PWID	1993	1	No	No	No	HBV positive	Never got seroconverted
1642	1969	31	44	female	2001	21.9	normal	Portugal	Southern Europe	<=60	41-50	PWID	1997	3	No	No	Yes	HBV positive	Never got seroconverted
1643	1969	33	44	male	2002	22.7	normal		Switzerland	<=60	41-50	PWID	2001	3	No	No	No	Never got virus	Never got seroconverted
1644	1963	41	50	male	2004	29.9	overweight		Switzerland	<=60	41-50	PWID	2004	3	No	Yes	Yes	HBV positive	Never got seroconverted
1645	1955	47	58	male	2003	25.6	overweight	Portugal	Southern Europe	<=60	51-60	PWID	2003	3	No	No	Yes	HBV positive	Never got seroconverted
1646	1965	36	48	male	2002	21.1	normal		Switzerland	<=60	41-50	Non-PWID	1992	3	No	No	No	Never got virus
1647	1958	43	55	female	2002	26	overweight		Africa	<=60	51-60	Non-PWID	1998	1	No	Yes	No	HBV positive	Never got seroconverted
1648	1950	50	63	female	2001	26.9	overweight		Switzerland	>60	61-70	Non-PWID	1999	1	No	No	No	Never got virus	Never got seroconverted
1649	1959	45	54	male	2004	23	normal	Italy	Southern Europe	<=60	51-60	PWID	1995	1	Yes	No	Yes	Never got virus	HIV positive
1650	1968	35	45	male	2003	27.8	overweight		Africa	<=60	41-50	Non-PWID	1999	3	No	No	No	Never got virus	Never got seroconverted
1651	1964	45	49	male	2010	28.1	overweight		Switzerland	<=60	41-50	PWID	2010	1	Yes	No	No	Never got virus	Never got seroconverted
1652	1971	31	42	male	2002	21.9	normal		Switzerland	<=60	41-50	PWID	1995	3	Yes	No	No	HBV positive
1653	1968	42	45	male	2011	17.6	underweight		Switzerland	<=60	41-50	PWID	1996	1	No	No	No	HBV positive	HIV positive
1654	1962	39	51	male	2002	33.8	obese		Switzerland	<=60	51-60	PWID	1997	1	No	No	Yes	Never got virus	Never got seroconverted
1655	1956	47	57	male	2003	20.8	normal		Switzerland	<=60	51-60	Non-PWID	1993	3	No	No	No	HBV positive	Never got seroconverted
1656	1976	29	37	female	2005	17.6	underweight		Switzerland	<=60	31-40	PWID	1996	3	No	No	Yes	Never got virus	Never got seroconverted
1657	1956	47	57	male	2003	23.3	normal		Switzerland	<=60	51-60	Non-PWID	2002	3	No	No	No	Never got virus	Never got seroconverted
1658	1963	45	50	male	2009	25.1	overweight		Switzerland	<=60	41-50	PWID	2009	1	No	No	No	HBV positive	Never got seroconverted
1659	1945	57	68	male	2003	23.1	normal	Italy	Southern Europe	>60	61-70	Non-PWID	1991	1	Yes	Yes	Yes	Never got virus	Never got seroconverted
1660	1933	68	80	female	2001	26	overweight		Eastern Europe	>60	>70	Non-PWID	1989	1	No	No	No	Never got virus	Never got seroconverted
1661	1971	34	42	female	2005	36.4	obese		Switzerland	<=60	41-50	PWID	2000	1	No	No	No	Never got virus	Never got seroconverted
1662	1964	42	49	male	2007	24.3	normal		Switzerland	<=60	41-50	PWID	1995		No	No	Yes	HBV positive	Never got seroconverted
1663	1972	31	41	female	2004	21.8	normal		Switzerland	<=60	41-50	PWID	1996	4	No	No	Yes	Never got virus
1664	1937	71	76	male	2008	26	overweight	Italy	Southern Europe	>60	>70	Non-PWID	1995	1	No	Yes	Yes	Never got virus	Never got seroconverted
1665	1971	31	42	male	2002	24.7	normal		Asia/Oceania	<=60	41-50	Non-PWID	2001	3	No	Unknown	No	Never got virus	Never got seroconverted
1666	1970	32	43	female	2002	15.2	underweight		Switzerland	<=60	41-50	PWID	1992	1	No	No	No	Never got virus	Never got seroconverted
1667	1968	38	45	male	2006	20.5	normal		Switzerland	<=60	41-50	Non-PWID	2006	3	No	No	No	Never got virus	Never got seroconverted
1668	1963	42	50	male	2006	22.9	normal	Italy	Southern Europe	<=60	41-50	PWID	1992	3	No	No	No		Never got seroconverted
1669	1971	30	42	male	2001	23.8	normal		Switzerland	<=60	41-50	PWID	1999	3	No	No	Yes	Never got virus	Never got seroconverted
1670	1950	50	63	female	2001	22.4	normal	Germany	Western Europe	>60	61-70	Non-PWID	1998	1	No	No	No	Never got virus
1671	1970	32	44	female	2002	18.1	underweight	Italy	Southern Europe	<=60	41-50	PWID	2000	3	No	No	No	HBV positive	HIV positive
1672	1969	35	44	male	2004	20.2	normal		Switzerland	<=60	41-50	PWID	1999	1	No	No	Yes	Never got virus	Never got seroconverted
1673	1966	36	47	male	2002	24.9	normal		Switzerland	<=60	41-50	PWID	1996	3	No	No	Yes	HBV positive	Never got seroconverted
1674	1946	58	67	female	2004	22	normal		Switzerland	>60	61-70	Non-PWID	1995		No	No	No	Never got virus
1675	1937	66	76	female	2004	24.6	normal	Spain	Southern Europe	>60	>70	Non-PWID	2003	1	No	No	No	HBV positive
1676	1962	39	51	male	2002	24.3	normal		Switzerland	<=60	51-60	PWID	1987	1	Yes	No	Yes	HBV positive
1677	1959	45	54	male	2004	22.4	normal	Germany	Western Europe	<=60	51-60	PWID	2001	1	No	No	Yes	Never got virus	Never got seroconverted
1678	1959	42	54	male	2001	27.7	overweight		Northern Europe	<=60	51-60	Non-PWID	1996	3	No	No	Yes	Never got virus	Never got seroconverted
1679	1989	21	24	female	2010	35.4	obese		Switzerland	<=60	18-30	PWID	2009	3	No	No	Yes		Never got seroconverted
1680	1946	59	67	female	2005	29.9	overweight	Italy	Southern Europe	>60	61-70	Non-PWID	2003	2	Yes	No	No	Never got virus	Never got seroconverted
1681	1980	23	33	female	2004	18	underweight		Eastern Europe	<=60	31-40	Non-PWID	2000	1	No	No	No	Never got virus
1682	1960	44	53	female	2004	20.9	normal	Germany	Western Europe	<=60	51-60	PWID	1990	1	Yes	No	Yes	HBV positive	Never got seroconverted
1683	1950	54	63	male	2005	23.2	normal		Switzerland	>60	61-70	Non-PWID	1996	2	No	Yes	No	Never got virus	Never got seroconverted
1684	1966	35	47	male	2002	23.7	normal		Switzerland	<=60	41-50	PWID	2002	1	No	No	Yes	Never got virus	Never got seroconverted
1685	1971	38	42	male	2009	22	normal	France	Western Europe	<=60	41-50	PWID	2005	1	No	No	Yes	HBV positive	Never got seroconverted
1686	1971	29	42	female	2001	21.8	normal	Portugal	Southern Europe	<=60	41-50	PWID	2000	1	No	No	No	Never got virus	Never got seroconverted
1687	1953	48	60	male	2002	26.8	overweight	Germany	Western Europe	<=60	51-60	Non-PWID	1992	2	No	No	No	Never got virus
1688	1983	27	30	male	2010	24.9	normal		Switzerland	<=60	18-30	PWID	2008	3	Yes	No		Never got virus	Never got seroconverted
1689	1963	40	50	female	2003	18.4	underweight		Switzerland	<=60	41-50	PWID	2001	1	Yes	No	Yes	HBV positive	Never got seroconverted
1690	1983	24	30	female	2007	22.8	normal		Switzerland	<=60	18-30	Non-PWID	2001	1	No	No	No	Never got virus
1691	1962	43	51	male	2005	22.3	normal		Switzerland	<=60	51-60	PWID	1995	1	No	No	No	HBV positive	HIV positive
1692	1954	52	59	female	2006	31.6	obese		Eastern Europe	<=60	51-60	Non-PWID	1995	3	No	No	Yes	Never got virus
1693	1976	30	37	female	2007	27.8	overweight		Switzerland	<=60	31-40	PWID	2006	1	No	No	No	HBV positive	HIV positive
1694	1954	46	59	male	2000	21.5	normal		Africa	<=60	51-60	Non-PWID	1994	3	No	No	No	HBV positive	Never got seroconverted
1695	1953	53	60	male	2006	21.6	normal		Switzerland	<=60	51-60	PWID	1999	1	No	No	Yes	Never got virus	Never got seroconverted
1696	1950	57	63	male	2007	27.1	overweight		Switzerland	>60	61-70	Non-PWID	2006	3	Yes	No	Yes	Never got virus	Never got seroconverted
1697	1945	56	68	female	2001	24.7	normal		Asia/Oceania	>60	61-70	Non-PWID	1995	1	Yes	No	No	HBV positive	Never got seroconverted
1698	1956	51	57	male	2007	26.9	overweight		America	<=60	51-60	Non-PWID	2004	1	No	No	Yes	HBV positive	Never got seroconverted
1699	1963	39	50	male	2002	19.6	normal		Switzerland	<=60	41-50	PWID	1994	1	No	No	Yes	Never got virus	Never got seroconverted
1700	1954	55	59	male	2009	20.7	normal		Switzerland	<=60	51-60	PWID	1998	2	Yes	Yes	Yes	Never got virus	Never got seroconverted
1701	1959	51	54	male	2011	16.5	underweight		Switzerland	<=60	51-60	PWID	2010	1	No	Yes	Yes	Never got virus	Never got seroconverted
1702	1975	28	38	male	2004	22.8	normal		Switzerland	<=60	31-40	PWID	1999	1	No	No	Yes	Never got virus	Never got seroconverted
1703	1976	25	37	male	2001	22.4	normal		Switzerland	<=60	31-40	PWID	2000	3	No	No	No		Never got seroconverted
1704	1979	23	34	female	2003	19.4	normal		Switzerland	<=60	31-40	PWID	2003	4	No	No	Yes	Never got virus	Never got seroconverted
1705	1960	47	53	male	2008	27.8	overweight		Southern Europe	<=60	51-60	PWID	1985	1	No	No	Yes	HBV positive	Never got seroconverted
1706	1965	37	48	female	2002	19.4	normal		Switzerland	<=60	41-50	PWID	1990	3	No	No	Yes	Never got virus	Never got seroconverted
1707	1962	39	51	male	2002	23	normal		Switzerland	<=60	51-60	PWID	2001	1	No	No	Yes	Never got virus	Never got seroconverted
1708	1963	42	50	male	2006	23.7	normal		Switzerland	<=60	41-50	PWID	1998	3	No	No	Yes	Never got virus	Never got seroconverted
1709	1980	23	33	female	2003	18.8	normal		Africa	<=60	31-40	Non-PWID	1998	4	No	No	No	HBV positive	Never got seroconverted
1710	1956	51	57	female	2008	22.3	normal	Germany	Western Europe	<=60	51-60	Non-PWID	2006	1	No	No	No	Never got virus	Never got seroconverted
1711	1953	53	60	male	2006	20.2	normal		Switzerland	<=60	51-60	PWID	2006	1	Yes	No	Yes	HBV positive	Never got seroconverted
1712	1960	47	53	female	2008	30.8	obese		Switzerland	<=60	51-60	PWID	1997	3	Yes	No	Yes
1713	1954	49	59	male	2004	25.3	overweight		Switzerland	<=60	51-60	Non-PWID	1999	1	Yes	No	Yes	Never got virus	Never got seroconverted
1714	1939	64	74	male	2004	27	overweight	Italy	Southern Europe	>60	>70	Non-PWID	1990	1	Yes	No	No	HBV positive
1715	1968	40	45	female	2008	20.8	normal		Switzerland	<=60	41-50	PWID	1990	1	No	No	Yes	Never got virus	Never got seroconverted
1716	1968	36	45	male	2005	20.3	normal		Switzerland	<=60	41-50	PWID	2004	1	No	No	Yes	Never got virus	Never got seroconverted
1717	1961	40	52	female	2002	34.6	obese		Switzerland	<=60	51-60	PWID	2000		No	No	No	Never got virus	Never got seroconverted
1718	1959	45	54	male	2005	27.8	overweight		Switzerland	<=60	51-60	PWID	1992	1	No	No	Yes	Never got virus	Never got seroconverted
1719	1953	48	60	female	2001	26.7	overweight		Switzerland	<=60	51-60	PWID	1999	3	No	No	No	HBV positive	Never got seroconverted
1720	1958	44	55	male	2002	27.5	overweight		Switzerland	<=60	51-60	PWID	2002	1	No	No	Yes	HBV positive	Never got seroconverted
1721	1966	40	47	female	2006	19.7	normal		Switzerland	<=60	41-50	Non-PWID	2006	1	No	No	No
1722	1959	43	54	male	2002	24.2	normal		Switzerland	<=60	51-60	Non-PWID	1992	2	No	No	No	HBV positive	Never got seroconverted
1723	1961	49	52	male	2011	26.4	overweight		Switzerland	<=60	51-60	PWID	2000	3	No	No	Yes	Never got virus
1724	1949	61	64	female	2010	23.6	normal	Germany	Western Europe	>60	61-70	Non-PWID	2010	1	No	No	Yes		Never got seroconverted
1725	1961	45	52	female	2006	17.5	underweight		Switzerland	<=60	51-60	PWID	1998	1	No	No	No	HBV positive	HIV positive
1726	1971	31	42	male	2003	19.7	normal		Switzerland	<=60	41-50	PWID	1998	4	No	No	Yes	Never got virus	Never got seroconverted
1727	1961	46	52	male	2008	21.5	normal		Switzerland	<=60	51-60	Non-PWID	1998	3	No	No	Yes	Never got virus	Never got seroconverted
1728	1969	32	44	male	2002	21.5	normal		Switzerland	<=60	41-50	PWID	2002	1	No	No	Yes	Never got virus	Never got seroconverted
1729	1941	60	72	female	2002	19.9	normal		Switzerland	>60	>70	Non-PWID	1994	1	Yes	No	No	HBV positive	Never got seroconverted
1730	1976	27	37	female	2004	20.5	normal		Switzerland	<=60	31-40	PWID	2003	3	No	No	No	Never got virus	Never got seroconverted
1731	1967	36	46	female	2003	19.7	normal		Switzerland	<=60	41-50	PWID	1993		No	No	No	HBV positive	HIV positive
1732	1951	55	62	male	2007	31.2	obese	Italy	Southern Europe	>60	61-70	Non-PWID	1999	1	No	No	No		Never got seroconverted
1733	1942	62	71	male	2004	22.5	normal		Switzerland	>60	>70	Non-PWID	2003	2	No	No	Yes	Never got virus	Never got seroconverted
1734	1938	66	75	male	2005	24.1	normal	Italy	Southern Europe	>60	>70	Non-PWID	1997	1	No	No	No	Never got virus
1735	1971	33	42	female	2005	22.8	normal		Switzerland	<=60	41-50	PWID	2004	1	No	No	No	HBV positive	HIV positive
1736	1967	34	46	male	2002	27.1	overweight		Switzerland	<=60	41-50	PWID	1997		No	No	No	HBV positive	Never got seroconverted
1737	1958	48	55	female	2006	21.3	normal		Switzerland	<=60	51-60	Non-PWID	2006	3	Yes	No	Yes	HBV positive	Never got seroconverted
1738	1968	37	45	male	2005	22.5	normal		Switzerland	<=60	41-50	PWID	1997	1	No	No	Yes	Never got virus	HIV positive
1739	1963	41	50	male	2004	22.9	normal		Switzerland	<=60	41-50	PWID	1999	1	No	No	Yes	HBV positive	Never got seroconverted
1740	1933	74	80	female	2007	19.7	normal		Switzerland	>60	>70	Non-PWID	2006	1	No	No	No	Never got virus	Never got seroconverted
1741	1964	38	49	female	2002	21	normal		Switzerland	<=60	41-50	PWID	2001	3	No	No	No	HBV positive	Never got seroconverted
1742	1956	51	57	male	2008	24	normal		Switzerland	<=60	51-60	PWID	2006	1	No	No	Yes	Never got virus	Never got seroconverted
1743	1976	27	37	female	2004	19.1	normal		Switzerland	<=60	31-40	PWID	2004		No	No	No	Never got virus	HIV positive
1744	1955	52	58	male	2007	32.3	obese		Switzerland	<=60	51-60	Non-PWID	2007	2	No	No	Yes	Never got virus	Never got seroconverted
1745	1968	33	45	male	2002	22.4	normal		Switzerland	<=60	41-50	PWID	1999	4	No	No	No	Never got virus	Never got seroconverted
1746	1953	54	60	male	2007	22.9	normal		Switzerland	<=60	51-60	Non-PWID	2003	1	No	No	No		HIV positive
1747	1956	46	57	male	2003	26.8	overweight		Switzerland	<=60	51-60	Non-PWID	1995	1	No	No	No		Never got seroconverted
1748	1958	48	55	male	2007	23.4	normal	Italy	Southern Europe	<=60	51-60	Non-PWID	1999	1	No	No	Yes	Never got virus
1749	1956	45	57	male	2001	19.8	normal		Switzerland	<=60	51-60	PWID	2001	1	No	No	Yes
1750	1966	38	47	male	2004	20.1	normal		Switzerland	<=60	41-50	PWID	1992	4	No	No	Yes	HBV positive	HIV positive
1751	1977	30	36	male	2007	25.8	overweight		Asia/Oceania	<=60	31-40	Non-PWID	1998	3	No	No	No	Never got virus	Never got seroconverted
1752	1965	35	48	male	2001	23	normal		Switzerland	<=60	41-50	PWID	1992	3	No	No	No	Never got virus	Never got seroconverted
1753	1974	35	39	male	2009	23.8	normal		Switzerland	<=60	31-40	PWID	2007	1	No	No	Yes	Never got virus	Never got seroconverted
1754	1966	35	47	male	2001	26	overweight		Switzerland	<=60	41-50	PWID	1991	3	No	No	Yes	HBV positive
1755	1967	34	46	female	2002	23.4	normal		Switzerland	<=60	41-50	PWID	2000	1	No	No	No	HBV positive	Never got seroconverted
1756	1952	58	61	female	2011	28.2	overweight	Italy	Southern Europe	>60	61-70	Non-PWID	1997	1	Yes	No	No	Never got virus
1757	1972	33	41	male	2005	25.6	overweight		Africa	<=60	41-50	Non-PWID	1998	1	No	No	No	Never got virus
1758	1972	31	41	male	2003	22.4	normal		Switzerland	<=60	41-50	PWID	1995		No	No	Yes	HBV positive	Never got seroconverted
1759	1966	35	47	male	2002	25.7	overweight		Switzerland	<=60	41-50	Non-PWID	1990	3	No	No	No	HBV positive	Never got seroconverted
1760	1973	33	40	female	2006	27.4	overweight		Switzerland	<=60	31-40	Non-PWID	1994	1	No	No	No	Never got virus	Never got seroconverted
1761	1973	27	40	female	2001	21.3	normal		Switzerland	<=60	31-40	PWID	1992	3	No	No	No	Never got virus	Never got seroconverted
1762	1977	29	36	male	2006	23.1	normal		Switzerland	<=60	31-40	Non-PWID	1995	4	No	No	Yes	HBV positive	Never got seroconverted
1763	1964	37	49	female	2001	17.3	underweight		Switzerland	<=60	41-50	PWID	2001		No	No	No	HBV positive	Never got seroconverted
1764	1969	34	44	female	2004	21.1	normal		Switzerland	<=60	41-50	PWID	1998	3	No	No	Yes	HBV positive	Never got seroconverted
1765	1980	27	33	male	2007	29.8	overweight		Eastern Europe	<=60	31-40	Non-PWID	2007	1	No	No	No	Never got virus	Never got seroconverted
1766	1950	51	63	male	2001	25.6	overweight		Switzerland	>60	61-70	Non-PWID	1991	1	No	No	No	HBV positive	Never got seroconverted
1767	1979	32	34	male	2011	23	normal	Germany	Western Europe	<=60	31-40	Non-PWID	1995	1	No	No	No	Never got virus
1768	1969	34	44	female	2004	22.3	normal		Eastern Europe	<=60	41-50	Non-PWID	2003	3	No	No	No	HBV positive	Never got seroconverted
1769	1972	29	41	male	2002	25.7	overweight		Switzerland	<=60	41-50	PWID	1990	1	No	No	Yes	HBV positive	HIV positive
1770	1951	50	62	female	2001	25.8	overweight		Switzerland	>60	61-70	Non-PWID	2000	1	No	No	Yes	HBV positive	Never got seroconverted
1771	1959	50	54	female	2010	23.9	normal		Switzerland	<=60	51-60	Non-PWID	2007	4	No	No	No	Never got virus	Never got seroconverted
1772	1960	49	53	male	2009	27.7	overweight		Switzerland	<=60	51-60	PWID	2000	3	No	No	Yes	Never got virus	Never got seroconverted
1773	1962	41	51	male	2003	21	normal		Switzerland	<=60	51-60	PWID	1999	4	No	No	Yes	Never got virus	Never got seroconverted
1774	1948	53	65	male	2001	19.1	normal		Asia/Oceania	>60	61-70	Non-PWID	1993	1	No	No	No	Never got virus	Never got seroconverted
1775	1951	50	62	male	2002	20.2	normal		Switzerland	>60	61-70	PWID	1996	4	No	No	No	HBV positive	HIV positive
1776	1952	49	61	male	2001	33.5	obese		Asia/Oceania	>60	61-70	PWID	1991	2	Yes	Yes	No	Never got virus	Never got seroconverted
1777	1967	36	46	male	2003	25.4	overweight		Switzerland	<=60	41-50	PWID	2003	3	No	No	Yes	Never got virus	Never got seroconverted
1778	1960	45	53	male	2006	23.2	normal	Italy	Southern Europe	<=60	51-60	Non-PWID	2005	1	Yes	No	No	HBV positive	Never got seroconverted
1779	1940	62	73	female	2002	20.8	normal		Switzerland	>60	>70	Non-PWID	2000	2	No	No	No	Never got virus	Never got seroconverted
1780	1958	45	55	female	2004	21.7	normal		Switzerland	<=60	51-60	PWID	1981	3	No	No	No	Never got virus	Never got seroconverted
1781	1957	49	56	female	2006	31.2	obese	Former Yugoslavia	Southern Europe	<=60	51-60	Non-PWID	1991	2	No	No	No	Never got virus	Never got seroconverted
1782	1965	41	48	male	2007	17.7	underweight	Portugal	Southern Europe	<=60	41-50	Non-PWID	1997	1	No	Yes	Yes	Never got virus	Never got seroconverted
1783	1949	55	64	male	2005	23.7	normal		Switzerland	>60	61-70	PWID	2005	3	No	No	Yes	Never got virus
1784	1964	37	49	male	2001	28.4	overweight		Switzerland	<=60	41-50	Non-PWID	1999	3	No	No	No	Never got virus
1785	1983	24	30	male	2008	27.6	overweight	Former Yugoslavia	Southern Europe	<=60	18-30	PWID	2003	1	No	No	No	Never got virus	Never got seroconverted
1786	1979	22	34	male	2002	23.5	normal	Portugal	Southern Europe	<=60	31-40	PWID	2000		No	No	No	Never got virus	Never got seroconverted
1787	1966	40	47	male	2007	23.3	normal		Switzerland	<=60	41-50	PWID	1995	1	No	No	Yes	Never got virus	Never got seroconverted
1788	1942	61	71	female	2003	17.6	underweight		Switzerland	>60	>70	Non-PWID	2002	1	No	No	No	Never got virus
1789	1938	73	76	female	2011	24.2	normal		Africa	>60	>70	Non-PWID	2008	4	No	Yes	No	HBV positive	Never got seroconverted
1790	1946	55	67	female	2001	26.4	overweight		Switzerland	>60	61-70	Non-PWID	1992	1	Yes	No	No	Never got virus	Never got seroconverted
1791	1955	51	58	male	2007	28.7	overweight		Switzerland	<=60	51-60	PWID	1996	1	No	No	No	HBV positive
1792	1972	32	41	male	2004	26.2	overweight	Austria	Western Europe	<=60	41-50	PWID	2004	3	No	No	No	Never got virus	Never got seroconverted
1793	1974	28	39	female	2002	19.1	normal		Northern Europe	<=60	31-40	PWID	1992	3	No	No	No	Never got virus	Never got seroconverted
1794	1968	35	45	male	2003	19.1	normal	Spain	Southern Europe	<=60	41-50	PWID	1999	4	No	No	No	HBV positive	HIV positive
1795	1934	69	79	female	2003	24.6	normal		Switzerland	>60	>70	Non-PWID	1997	1	No	No	No	HBV positive
1796	1973	30	40	female	2004	30.9	obese		Switzerland	<=60	31-40	Non-PWID	1997	2	No	No	No	Never got virus	Never got seroconverted
1797	1959	44	54	female	2004	21.4	normal		Switzerland	<=60	51-60	Non-PWID	1997	1	No	No	Yes	HBV positive	Never got seroconverted
1798	1975	33	38	female	2009	18.4	underweight		Switzerland	<=60	31-40	PWID	2001		No	No	No	Never got virus	Never got seroconverted
1799	1938	66	75	female	2004	23.1	normal		Switzerland	>60	>70	Non-PWID	2004	1	No	No	No	HBV positive
1800	1972	30	41	male	2003	24.1	normal		Africa	<=60	41-50	Non-PWID	2002		No	No	No	HBV positive	HIV positive
1801	1935	66	78	male	2001	26.2	overweight		Switzerland	>60	>70	Non-PWID	2001	3	No	No	No	Never got virus	Never got seroconverted
1802	1972	32	41	female	2005	24.9	normal		Switzerland	<=60	41-50	PWID	1994	3	No	No	No	HBV positive	Never got seroconverted
1803	1968	33	45	female	2002	20.1	normal		Switzerland	<=60	41-50	Non-PWID	1992		No	No	No	HBV positive	HIV positive
1804	1967	34	46	female	2002	28.2	overweight		Switzerland	<=60	41-50	PWID	1993		No	No	No	HBV positive	Never got seroconverted
1805	1968	39	45	female	2007	18.8	normal		Switzerland	<=60	41-50	Non-PWID	2006		No	No	No	HBV positive	Never got seroconverted
1806	1968	42	45	male	2011	21.6	normal		Switzerland	<=60	41-50	PWID	1992	4	No	No	Yes	HBV positive	Never got seroconverted
1807	1949	62	64	male	2012	27	overweight	Former Yugoslavia	Southern Europe	>60	61-70	Non-PWID	2008	1	Yes	No	No	HBV positive	Never got seroconverted
1808	1959	44	54	female	2004	18.5	normal		Switzerland	<=60	51-60	PWID	2004	3	No	No	Yes	Never got virus	Never got seroconverted
1809	1960	43	53	male	2004	22.6	normal	Former Yugoslavia	Southern Europe	<=60	51-60	PWID	2000	2	No	No	Yes	Never got virus	HIV positive
1810	1968	37	45	male	2005	26.2	overweight		Switzerland	<=60	41-50	Non-PWID	2005	2	No	No	No
1811	1941	61	72	male	2002	25.1	overweight		Eastern Europe	>60	>70	Non-PWID	1998	1	No	No	Yes	HBV positive
1812	1960	41	53	male	2001	22.2	normal		Switzerland	<=60	51-60	Non-PWID	1997	1	No	No	Yes	Never got virus	Never got seroconverted
1813	1956	48	57	male	2005	22.9	normal	Germany	Western Europe	<=60	51-60	Non-PWID	2004	1	No	No	Yes	Never got virus	Never got seroconverted
1814	1965	35	48	female	2001	19.1	normal		Switzerland	<=60	41-50	PWID	1991	3	No	No	Yes	HBV positive	Never got seroconverted
1815	1944	59	69	male	2003	23	normal		Switzerland	>60	61-70	Non-PWID	2003	1	No	No	No	Never got virus
1816	1954	47	59	male	2002	24.3	normal	Italy	Southern Europe	<=60	51-60	Non-PWID	1983	1	No	No	No	HBV positive	Never got seroconverted
1817	1954	46	59	female	2001	38.7	obese	Italy	Southern Europe	<=60	51-60	Non-PWID	1989	1	Yes	Unknown	No	HBV positive	Never got seroconverted
1818	1973	28	40	female	2002	16.2	underweight		Africa	<=60	31-40	Non-PWID	2002		No	No	No	Never got virus	Never got seroconverted
1819	1972	34	41	female	2007	20.3	normal		America	<=60	41-50	PWID	2004	1	No	No	No
1820	1940	61	73	female	2001	36.3	obese		Switzerland	>60	>70	Non-PWID	1997	1	No	No	Yes	Never got virus	Never got seroconverted
1821	1932	70	81	female	2002	26.8	overweight		Switzerland	>60	>70	Non-PWID	1991	2	Yes	No	No	Never got virus	Never got seroconverted
1822	1963	44	50	male	2008	23	normal		Switzerland	<=60	41-50	PWID	1997	3	No	No	Yes	HBV positive	Never got seroconverted
1823	1961	45	52	female	2007	25.1	overweight	Portugal	Southern Europe	<=60	51-60	Non-PWID	2005	1	No	No	No	Never got virus	Never got seroconverted
1824	1964	38	49	female	2003	23.3	normal		Switzerland	<=60	41-50	Non-PWID	1996	1	No	No	No	Never got virus
1825	1962	42	51	male	2004	25.4	overweight		Switzerland	<=60	51-60	PWID	1996	3	No	No	Yes	Never got virus	Never got seroconverted
1826	1968	38	45	male	2007	29.4	overweight		Switzerland	<=60	41-50	PWID	1998	1	No	No	No	HBV positive	HIV positive
1827	1942	65	71	female	2007	28.8	overweight		Switzerland	>60	>70	Non-PWID	2005	2	No	Yes	No	Never got virus
1828	1957	43	56	male	2001	24	normal		Switzerland	<=60	51-60	PWID	1995	3	No	No	Yes	Never got virus	Never got seroconverted
1829	1960	50	53	male	2010	24.8	normal	Italy	Southern Europe	<=60	51-60	Non-PWID	2000	1	Yes	No	Yes	Never got virus	Never got seroconverted
1830	1933	67	80	female	2001	22.1	normal		Switzerland	>60	>70	Non-PWID	1996	1	Yes	No	No	HBV positive	Never got seroconverted
1831	1970	35	43	male	2006	24.2	normal	Italy	Southern Europe	<=60	41-50	PWID	1995	3	No	No	No	Never got virus	Never got seroconverted
1832	1971	35	42	male	2007	26.5	overweight		Switzerland	<=60	41-50	PWID	1991	1	No	No	Yes		Never got seroconverted
1833	1968	37	45	male	2006	20.5	normal		Switzerland	<=60	41-50	PWID	1990	1	Yes	No	Yes		Never got seroconverted
1834	1939	63	74	male	2002	22.2	normal		Switzerland	>60	>70	Non-PWID	1991	1	No	No	Yes	Never got virus
1835	1952	52	61	male	2004	28.4	overweight	Italy	Southern Europe	>60	61-70	Non-PWID	2001	3	No	No	No	HBV positive	Never got seroconverted
1836	1966	35	47	female	2001	23.7	normal	Italy	Southern Europe	<=60	41-50	Non-PWID	2000	2	No	No	No	Never got virus	Never got seroconverted
1837	1974	31	39	male	2005	22.1	normal		Switzerland	<=60	31-40	PWID	2000	3	No	No	Yes	Never got virus	HIV positive
1838	1969	37	44	male	2007	22.1	normal		Switzerland	<=60	41-50	PWID	1996	3	No	No	Yes	Never got virus	Never got seroconverted
1839	1966	44	47	female	2011	22.8	normal		Switzerland	<=60	41-50	Non-PWID		3	No	No	No	HBV positive
1840	1935	69	78	female	2005	41.4	obese		Switzerland	>60	>70	Non-PWID	2004	2	No	No	No	Never got virus	Never got seroconverted
1841	1972	35	41	male	2007	24.3	normal		Asia/Oceania	<=60	41-50	Non-PWID	2003	2	No	No	Yes	HBV positive	Never got seroconverted
1842	1965	41	48	male	2006	22.2	normal	Italy	Southern Europe	<=60	41-50	PWID	1993	1	No	No	No	Never got virus
1843	1952	50	61	male	2003	31	obese		Switzerland	>60	61-70	PWID	2003	1	Yes	No	Yes	HBV positive
1844	1955	47	58	male	2002	23.1	normal		Switzerland	<=60	51-60	Non-PWID	1992	3	No	No	No	Never got virus	Never got seroconverted
1845	1968	33	45	male	2001	25.4	overweight		Switzerland	<=60	41-50	PWID	1998	3	No	No	No	Never got virus	Never got seroconverted
1846	1965	35	48	female	2001	22.2	normal		Switzerland	<=60	41-50	PWID	1997	3	No	No	No	HBV positive	Never got seroconverted
1847	1953	57	60	female	2010	22.5	normal	Germany	Western Europe	<=60	51-60	Non-PWID	2009	1	Yes	No	Yes		Never got seroconverted
1848	1965	37	48	female	2003	21.8	normal		Switzerland	<=60	41-50	PWID	1987	3	No	No	Yes	Never got virus	Never got seroconverted
1849	1945	57	68	male	2003	26.9	overweight	Italy	Southern Europe	>60	61-70	Non-PWID	2001	2	Yes	No	Yes	Never got virus	Never got seroconverted
1850	1953	52	60	male	2005	16.7	underweight		Switzerland	<=60	51-60	PWID	1993	3	No	No	No	Never got virus	Never got seroconverted
1851	1959	43	54	male	2002	23.5	normal	France	Western Europe	<=60	51-60	Non-PWID	1996	1	No	No	No	HBV positive	Never got seroconverted
1852	1961	42	52	female	2003	22.7	normal		Switzerland	<=60	51-60	PWID	2001	1	No	No	No		Never got seroconverted
1853	1972	33	41	female	2006	25.7	overweight		Switzerland	<=60	41-50	PWID	2000	1	No	No	No	Never got virus	Never got seroconverted
1854	1960	46	53	female	2007	20.3	normal		Switzerland	<=60	51-60	PWID	1991	3	No	No	Yes	HBV positive	Never got seroconverted
1855	1944	63	69	female	2007	26.9	overweight		Switzerland	>60	61-70	Non-PWID	1987	1	No	No	Yes	Never got virus	Never got seroconverted
1856	1969	35	44	female	2004	21.5	normal		Switzerland	<=60	41-50	PWID	1994	1	No	No	No	Never got virus	Never got seroconverted
1857	1935	71	78	male	2007	25.4	overweight		Southern Europe	>60	>70	Non-PWID	1995	1	No	Yes	No
1858	1966	35	47	male	2002	23.2	normal		Switzerland	<=60	41-50	PWID	1997	3	No	No	Yes	Never got virus	Never got seroconverted
1859	1972	32	41	male	2005	20.4	normal		Switzerland	<=60	41-50	PWID	1996	4	No	No	Yes	Never got virus
1860	1974	28	39	male	2002	23.8	normal		Switzerland	<=60	31-40	PWID	1996	1	No	No	Yes	HBV positive	Never got seroconverted
1861	1948	53	65	male	2002	34.5	obese	Italy	Southern Europe	>60	61-70	Non-PWID	1996	1	No	No	No	HBV positive
1862	1952	50	61	male	2003	23.3	normal		Switzerland	>60	61-70	Non-PWID	1997	1	No	No	No	Never got virus
1863	1953	51	60	male	2004	20.8	normal		Switzerland	<=60	51-60	PWID	2004	4	Yes	No	Yes	HBV positive	Never got seroconverted
1864	1964	38	49	male	2002	30.9	obese	Italy	Southern Europe	<=60	41-50	PWID	1998		No	No	No	HBV positive	HIV positive
1865	1940	61	73	female	2002	24.2	normal	Italy	Southern Europe	>60	>70	Non-PWID	1993	1	Yes	No	No	Never got virus	Never got seroconverted
1866	1957	45	56	female	2002	21.7	normal		Switzerland	<=60	51-60	Non-PWID	1997	1	No	No	No	HBV positive	Never got seroconverted
1867	1953	48	60	male	2002	22	normal		Switzerland	<=60	51-60	PWID	1999		Yes	No	Yes	Never got virus	Never got seroconverted
1868	1968	41	45	male	2010	26.2	overweight		Africa	<=60	41-50	Non-PWID	1998	4	No	No	No	Never got virus	Never got seroconverted
1869	1967	34	46	female	2001	23.9	normal		Switzerland	<=60	41-50	PWID	1996	3	No	No	Yes	HBV positive	Never got seroconverted
1870	1966	43	47	female	2009	32.9	obese		Africa	<=60	41-50	Non-PWID	2008	2	No	No	No		Never got seroconverted
1871	1963	45	50	female	2009	17.3	underweight		Switzerland	<=60	41-50	PWID	1997	1	No	No	Yes	HBV positive	Never got seroconverted
1872	1960	46	53	female	2006	20.4	normal		Switzerland	<=60	51-60	PWID	2004	1	No	No	No	Never got virus	Never got seroconverted
1873	1945	56	68	female	2001	19.9	normal		Asia/Oceania	>60	61-70	Non-PWID	1997	1	No	No	No	HBV positive
1874	1963	43	50	male	2006	22.6	normal		Switzerland	<=60	41-50	PWID	1996	3	No	No	Yes	HBV positive	HIV positive
1875	1961	46	52	male	2008	28.4	overweight		Switzerland	<=60	51-60	PWID	2002	1	No	No	Yes	HBV positive	Never got seroconverted
1876	1970	37	43	female	2007	22.3	normal		Switzerland	<=60	41-50	Non-PWID	2007	3	No	No	No	Never got virus
1877	1961	43	52	male	2004	25	overweight		Switzerland	<=60	51-60	PWID	1998	1	No	No	Yes	HBV positive	Never got seroconverted
1878	1962	39	51	male	2001	21.9	normal		Switzerland	<=60	51-60	PWID	1999	3	No	No	Yes	HBV positive	Never got seroconverted
1879	1959	41	54	male	2001	22.6	normal		Switzerland	<=60	51-60	Non-PWID	1996	3	Yes	No	No	Never got virus	Never got seroconverted
1880	1956	52	57	female	2008	23.3	normal		Switzerland	<=60	51-60	Non-PWID	2008	3	No	No	Yes		Never got seroconverted
1881	1964	46	49	male	2010	24.2	normal		Switzerland	<=60	41-50	PWID	2005	2	No	No	Yes
1882	1935	68	78	male	2004	25.2	overweight		Switzerland	>60	>70	Non-PWID	1993	2	No	No	No	Never got virus	Never got seroconverted
1883	1954	46	59	female	2001	18.9	normal		Switzerland	<=60	51-60	Non-PWID	1999	1	No	No	Yes	Never got virus	Never got seroconverted
1884	1953	49	60	male	2002	24.5	normal		Switzerland	<=60	51-60	Non-PWID	1990		No	Yes	No	HBV positive	Never got seroconverted
1885	1933	68	80	female	2002	21	normal		Switzerland	>60	>70	Non-PWID	1998	5	No	No	No	Never got virus	Never got seroconverted
1886	1967	35	46	male	2002	20.2	normal		Switzerland	<=60	41-50	PWID	1992	1	No	No	Yes	HBV positive	HIV positive
1887	1963	49	50	male	2012	23.1	normal	Former Yugoslavia	Southern Europe	<=60	41-50	Non-PWID	2011	2	No	No	No	Never got virus
1888	1968	38	45	male	2006	34	obese		Switzerland	<=60	41-50	PWID	1993	3	No	No	No
1889	1967	36	46	male	2004	18.5	normal		Switzerland	<=60	41-50	PWID	1999	4	No	No	Yes	HBV positive	HIV positive
1890	1964	42	49	male	2007	24.5	normal		Switzerland	<=60	41-50	PWID	1999	1	No	No	Yes	HBV positive	Never got seroconverted
1891	1977	26	36	male	2003	22.3	normal	Portugal	Southern Europe	<=60	31-40	PWID	2003	3	No	No	Yes	Never got virus	Never got seroconverted
1892	1966	37	47	male	2004	23.2	normal		Switzerland	<=60	41-50	PWID	1998	1	No	No	No	HBV positive	Never got seroconverted
1893	1970	33	43	male	2003	25.8	overweight		Switzerland	<=60	41-50	PWID	1995		No	No	Yes	HBV positive	Never got seroconverted
1894	1967	37	46	female	2004	24	normal	France	Western Europe	<=60	41-50	PWID	1998	1	No	No	No	HBV positive
1895	1968	32	45	female	2001	27.8	overweight		Switzerland	<=60	41-50	PWID	1995	1	No	No	Yes		Never got seroconverted
1896	1961	41	52	male	2003	17.8	underweight		Switzerland	<=60	51-60	PWID	1991	1	No	No	Yes	Never got virus	Never got seroconverted
1897	1954	57	59	male	2012	30.5	obese		Switzerland	<=60	51-60	PWID	2002		Yes	Yes	Yes		Never got seroconverted
1898	1969	38	44	male	2007	23.7	normal		Asia/Oceania	<=60	41-50	PWID	1996	4	No	No	No	HBV positive	Never got seroconverted
1899	1968	39	45	male	2008	29.4	overweight		Switzerland	<=60	41-50	PWID	2003	3	No	No	Yes	Never got virus	Never got seroconverted
1900	1949	53	64	male	2003	30.1	obese		Switzerland	>60	61-70	Non-PWID	1993	2	No	No	No	Never got virus
1901	1965	40	48	female	2005	19	normal		Switzerland	<=60	41-50	Non-PWID	2001	1	No	No	No	Never got virus	Never got seroconverted
1902	1969	36	44	female	2005	22.9	normal		Switzerland	<=60	41-50	PWID	1996	1	No	No	No	Never got virus	Never got seroconverted
1903	1934	67	79	male	2001	22.9	normal		Switzerland	>60	>70	Non-PWID	2001	1	No	No	Yes	Never got virus
1904	1966	41	47	female	2008	26.8	overweight		Switzerland	<=60	41-50	PWID	2008	1	No	No	Yes	HBV positive	Never got seroconverted
1905	1980	28	33	male	2009	25.1	overweight	Former Yugoslavia	Southern Europe	<=60	31-40	PWID	2002	1	No	No	No	Never got virus	Never got seroconverted
1906	1963	46	50	male	2010	24.3	normal		Switzerland	<=60	41-50	PWID	1991	1	No	No	Yes	Never got virus
1907	1965	38	48	female	2004	21.6	normal		Switzerland	<=60	41-50	PWID	1997		No	No	Yes	HBV positive	Never got seroconverted
1908	1968	33	45	male	2001	27.2	overweight		Switzerland	<=60	41-50	PWID	1989		No	No	Yes	HBV positive	HIV positive
1909	1920	87	93	female	2007	23.5	normal	France	Western Europe	>60	>70	Non-PWID	1977	1	No	No	Yes
1910	1970	33	43	female	2004	20.4	normal		Switzerland	<=60	41-50	PWID	2001	4	No	No	No	Never got virus	Never got seroconverted
1911	1952	49	61	female	2002	19.8	normal	Austria	Western Europe	>60	61-70	Non-PWID	2002	3	No	No	No	Never got virus	Never got seroconverted
1912	1972	33	41	male	2005	21.6	normal		Switzerland	<=60	41-50	PWID	2000	4	No	No	No	HBV positive	HIV positive
1913	1964	37	49	male	2001	33.9	obese	Italy	Southern Europe	<=60	41-50	Non-PWID	1995	1	No	No			Never got seroconverted
1914	1980	24	33	female	2005	22.4	normal	Italy	Southern Europe	<=60	31-40	PWID	2002	1	No	No	No	Never got virus	Never got seroconverted
1915	1943	61	70	male	2005	27.5	overweight		Switzerland	>60	61-70	Non-PWID	2004	2	No	No	No	Never got virus
1916	1972	34	41	female	2007	20.6	normal		Switzerland	<=60	41-50	PWID	1991	3	No	No	No	Never got virus	Never got seroconverted
1917	1949	54	64	male	2003	26.3	overweight		Switzerland	>60	61-70	PWID	2003	1	No	No	Yes	Never got virus	Never got seroconverted
1918	1959	52	54	male	2012	26.2	overweight		Switzerland	<=60	51-60	PWID	2000	3	No	No	No
1919	1965	37	48	male	2003	28.4	overweight		Africa	<=60	41-50	Non-PWID	1995	4	No	No	No	Never got virus
1920	1967	34	46	female	2002	23	normal		Switzerland	<=60	41-50	PWID	1990		No	No	Yes	HBV positive	Never got seroconverted
1921	1969	34	44	male	2004	25.4	overweight		Switzerland	<=60	41-50	PWID	1994		No	No	No	HBV positive	HIV positive
1922	1964	40	49	male	2004	30.4	obese		Switzerland	<=60	41-50	PWID	1991	1	No	No	Yes	Never got virus	Never got seroconverted
1923	1961	40	52	male	2002	21.9	normal		Africa	<=60	51-60	Non-PWID	1996	1	No	Yes	No	Never got virus
1924	1940	62	73	female	2002	27.1	overweight	Germany	Western Europe	>60	>70	Non-PWID	2000	1	No	Yes	No	Never got virus	Never got seroconverted
1925	1961	41	52	male	2002	21.3	normal	Italy	Southern Europe	<=60	51-60	Non-PWID	1999	3	Yes	No	No	HBV positive	Never got seroconverted
1926	1964	36	49	male	2001	25.4	overweight		Switzerland	<=60	41-50	Non-PWID	1998	1	No	No	No	HBV positive	Never got seroconverted
1927	1965	39	48	male	2005	30.4	obese	Italy	Southern Europe	<=60	41-50	Non-PWID	2004	3	No	No	No	Never got virus	Never got seroconverted
1928	1966	34	47	female	2001	35.6	obese		Switzerland	<=60	41-50	Non-PWID	1990	2	No	No	No	Never got virus	Never got seroconverted
1929	1969	39	44	male	2008	32.2	obese		Switzerland	<=60	41-50	PWID	1995		No	No	No	HBV positive	Never got seroconverted
1930	1954	47	59	male	2002	25.1	overweight	Italy	Southern Europe	<=60	51-60	PWID	1998	3	No	No	Yes	Never got virus	HIV positive
1931	1944	57	69	female	2002	33.7	obese		Switzerland	>60	61-70	Non-PWID	2001	1	No	No	No	Never got virus	Never got seroconverted
1932	1955	51	58	female	2007	19	normal		Switzerland	<=60	51-60	PWID	1982	1	Yes	No	No	HBV positive
1933	1934	67	79	female	2002	21.6	normal		Switzerland	>60	>70	Non-PWID	1989	1	No	No	No	Never got virus	Never got seroconverted
1934	1956	46	57	female	2003	19.1	normal		Switzerland	<=60	51-60	PWID	2000	3	No	No	No	Never got virus	Never got seroconverted
1935	1969	33	44	male	2002	22.1	normal		Switzerland	<=60	41-50	PWID	1995	4	Yes	No	Yes	HBV positive	Never got seroconverted
1936	1975	26	38	female	2001	20.4	normal		Switzerland	<=60	31-40	Non-PWID	1996	1	No	No	No	Never got virus	Never got seroconverted
1937	1926	75	87	female	2002	26.5	overweight	Italy	Southern Europe	>60	>70	Non-PWID	1993	2	Yes	No	No	Never got virus	Never got seroconverted
1938	1967	38	46	female	2006	18.7	normal	Germany	Western Europe	<=60	41-50	Non-PWID	2006	1	No	No	Yes	Never got virus	Never got seroconverted
1939	1935	75	78	male	2010	26.6	overweight	Italy	Southern Europe	>60	>70	Non-PWID	2002	1	Yes	No	Yes	Never got virus	Never got seroconverted
1940	1976	32	37	male	2009	30.1	obese		Switzerland	<=60	31-40	PWID	2002	1	No	No	No		Never got seroconverted
1941	1962	41	51	male	2004	28.3	overweight		Switzerland	<=60	51-60	Non-PWID	1996	1	No	Yes	No	Never got virus	Never got seroconverted
1942	1973	29	40	female	2003	18.5	normal		Switzerland	<=60	31-40	PWID	2003		No	No	No	HBV positive	Never got seroconverted
1943	1969	36	44	male	2006	24.6	normal		Switzerland	<=60	41-50	PWID	2005	1	No	No	Yes	Never got virus	Never got seroconverted
1944	1949	54	64	male	2003	31.2	obese	Italy	Southern Europe	>60	61-70	Non-PWID	1993	4	Yes	Yes	Yes
1945	1959	49	54	male	2009	28.3	overweight		Switzerland	<=60	51-60	PWID	1994	1	No	No	Yes	Never got virus	Never got seroconverted
1946	1960	42	53	male	2003	29.7	overweight		Switzerland	<=60	51-60	PWID	1996	3	No	No	No	Never got virus	Never got seroconverted
1947	1952	50	61	female	2002	25.2	overweight		Switzerland	>60	61-70	Non-PWID	1998	1	No	No	Yes	Never got virus
1948	1949	52	64	male	2001	19.5	normal		Switzerland	>60	61-70	PWID	2000	3	Yes	No	Yes	HBV positive	Never got seroconverted
1949	1945	55	68	female	2001	24.7	normal		Switzerland	>60	61-70	Non-PWID	1997	1	Yes	No	No	Never got virus	Never got seroconverted
1950	1964	40	49	male	2004	19.8	normal		Switzerland	<=60	41-50	PWID	2001	1	No	No	Yes	HBV positive	Never got seroconverted
1951	1959	41	54	male	2001	26.9	overweight		Switzerland	<=60	51-60	PWID	1990	3	No	No	Yes	HBV positive	Never got seroconverted
1952	1954	53	59	female	2008	19.1	normal		Eastern Europe	<=60	51-60	PWID	2001	1	No	No	Yes	HBV positive	Never got seroconverted
1953	1959	48	54	male	2007	22.8	normal	Italy	Southern Europe	<=60	51-60	PWID	2007	1	No	No	No	Never got virus	Never got seroconverted
1954	1970	34	43	female	2005	18.9	normal		Switzerland	<=60	41-50	PWID	2004	1	No	No	No	Never got virus	Never got seroconverted
1955	1935	66	78	male	2001	26	overweight		Switzerland	>60	>70	Non-PWID	2001	1	No	No	No	Never got virus	Never got seroconverted
1956	1942	58	71	female	2001	20.8	normal		Switzerland	>60	>70	Non-PWID	1982	3	No	No	No	Never got virus	Never got seroconverted
1957	1935	65	78	male	2001	26.2	overweight	Spain	Southern Europe	>60	>70	Non-PWID	1992	1	No	No	No	Never got virus	Never got seroconverted
1958	1972	32	41	male	2005	28.4	overweight		Switzerland	<=60	41-50	Non-PWID	2001	1	No	No	No	Never got virus	Never got seroconverted
1959	1962	46	51	female	2008	20	normal		Asia/Oceania	<=60	51-60	Non-PWID	2007	2	No	No	Yes	Never got virus	Never got seroconverted
1960	1966	35	47	male	2001	24.8	normal		Switzerland	<=60	41-50	Non-PWID	1992	1	No	No	Yes	Never got virus	Never got seroconverted
1961	1961	44	52	male	2006	24	normal		Switzerland	<=60	51-60	PWID	1988		Yes	No	Yes	Never got virus	HIV positive
1962	1936	65	77	male	2001	27.2	overweight		Switzerland	>60	>70	Non-PWID	2001	1	No	No	No	Never got virus	Never got seroconverted
1963	1960	46	53	female	2006	18.6	normal		Switzerland	<=60	51-60	PWID	1994	3	No	No	Yes	Never got virus	HIV positive
1964	1970	31	43	male	2001	30.4	obese	Italy	Southern Europe	<=60	41-50	PWID	1994	1	No	No	No	HBV positive	Never got seroconverted
1965	1966	34	47	male	2001	21.7	normal	Italy	Southern Europe	<=60	41-50	Non-PWID	1997	1	No	No	No
1966	1961	42	52	male	2003	20.2	normal		Switzerland	<=60	51-60	PWID	1996	3	No	No	No	HBV positive	Never got seroconverted
1967	1969	38	44	male	2008	22	normal		Switzerland	<=60	41-50	PWID	2000	3	No	No	No	Never got virus	Never got seroconverted
1968	1963	45	50	male	2008	21.1	normal		Switzerland	<=60	41-50	PWID	1990	4	No	No	Yes	Never got virus	Never got seroconverted
1969	1951	49	62	male	2000	25.2	overweight	France	Western Europe	>60	61-70	PWID	1990	2	No	No	Yes		Never got seroconverted
1970	1968	33	45	male	2002	24.5	normal		Switzerland	<=60	41-50	Non-PWID	1994		No	No	Yes		Never got seroconverted
1971	1957	54	56	male	2012	23.8	normal	Germany	Western Europe	<=60	51-60	PWID	2004	1	No	No	No	HBV positive	Never got seroconverted
1972	1952	47	61	female	2000	23.4	normal		Switzerland	>60	61-70	PWID	1990		No	No	Yes	Never got virus	Never got seroconverted
1973	1962	39	51	female	2001	27.2	overweight		Africa	<=60	51-60	Non-PWID	2001	1	No	No	No	HBV positive	Never got seroconverted
1974	1948	53	65	male	2001	26.5	overweight		Switzerland	>60	61-70	Non-PWID	1991	2	Yes	No	No	Never got virus	Never got seroconverted
1975	1963	39	50	female	2002	21.3	normal		Switzerland	<=60	41-50	PWID	1990	3	No	No	Yes	Never got virus	Never got seroconverted
1976	1943	58	70	female	2002	28.3	overweight	Italy	Southern Europe	>60	61-70	Non-PWID	2001	3	No	No	No	Never got virus
1977	1928	78	85	male	2007	28.1	overweight		Western Europe	>60	>70	Non-PWID	2006	2	No	No	No	Never got virus	Never got seroconverted
1978	1961	40	52	male	2001	21.5	normal		Switzerland	<=60	51-60	PWID	1995	3	Yes	No	No	HBV positive	Never got seroconverted
1979	1958	42	55	male	2001	20.8	normal		Switzerland	<=60	51-60	Non-PWID	1999	1	No	No	No	HBV positive	Never got seroconverted
1980	1959	48	54	female	2008	22.8	normal		Switzerland	<=60	51-60	PWID	2007	3	No	No	No	HBV positive	Never got seroconverted
1981	1978	28	35	female	2007	20.8	normal		America	<=60	31-40	Non-PWID	2007	1	No	No	Yes	Never got virus	Never got seroconverted
1982	1954	51	59	male	2006	28.3	overweight	Italy	Southern Europe	<=60	51-60	PWID	2005	1	No	No	Yes	HBV positive	Never got seroconverted
1983	1946	55	67	male	2001	22.6	normal		Switzerland	>60	61-70	Non-PWID	1999	2	No	No	No	Never got virus	Never got seroconverted
1984	1965	36	48	male	2001	23	normal		Eastern Europe	<=60	41-50	PWID	1991	1	No	No	No	Never got virus	Never got seroconverted
1985	1936	73	77	male	2009	20.8	normal	Italy	Southern Europe	>60	>70	Non-PWID	2009	2	No	No	No	Never got virus	Never got seroconverted
1986	1964	47	49	male	2011	73	obese		Switzerland	<=60	41-50	PWID	1991	3	No	No	No	HBV positive	Never got seroconverted
1987	1964	41	49	male	2006	24.3	normal	Former Yugoslavia	Southern Europe	<=60	41-50	Non-PWID	2005	4	No	No	No	Never got virus	Never got seroconverted
1988	1962	41	51	male	2003	21.8	normal		Switzerland	<=60	51-60	PWID	2002	3	No	No	Yes	Never got virus	Never got seroconverted
1989	1972	29	41	male	2002	17.2	underweight		Switzerland	<=60	41-50	PWID	2000	1	No	No	No	Never got virus	Never got seroconverted
1990	1967	41	46	male	2008	23.2	normal	Spain	Southern Europe	<=60	41-50	PWID	2008	3	No	No	No	Never got virus	Never got seroconverted
1991	1965	38	48	female	2003	25	overweight		Switzerland	<=60	41-50	PWID	2003	4	No	No	No
1992	1970	36	43	male	2007	22.6	normal		Switzerland	<=60	41-50	Non-PWID	1993	1	Yes	Yes	Yes	Never got virus	HIV positive
1993	1972	35	41	male	2007	29.3	overweight		Switzerland	<=60	41-50	PWID	1997	3	No	No	Yes	HBV positive	Never got seroconverted
1994	1954	55	59	male	2009	21.2	normal	Italy	Southern Europe	<=60	51-60	PWID	1992	4		No	Yes	HBV positive	Never got seroconverted
1995	1987	21	26	male	2009	22.7	normal		America	<=60	18-30	PWID	2009		Yes	No	Yes		HIV positive
1996	1944	58	69	male	2003	29	overweight	Italy	Southern Europe	>60	61-70	Non-PWID	2001	1	No	No	No	Never got virus	Never got seroconverted
1997	1966	36	47	male	2002	22.1	normal		Switzerland	<=60	41-50	PWID	1995	3	No	No	No	HBV positive	Never got seroconverted
1998	1940	67	73	female	2007	23.8	normal	Italy	Southern Europe	>60	>70	Non-PWID	2005	1	Yes	No	Yes	HBV positive	Never got seroconverted
[truncated: 2,201 more rows]
