# Supplementary material for: Characteristics of Foreign-Born Persons in the Swiss Hepatitis C Cohort Study: Implications for Screening Recommendations
Source: PLoS One. 2016 May 26;11(5):e0155464. doi: 10.1371/journal.pone.0155464 (PMC4882055; doi:10.1371/journal.pone.0155464)
Supplement: S2 Table — (XLSX) [file pone.0155464.s002.xlsx]

## Sheet: Sheet1
S2 Table: Data from the hepatitis C registry at the Federal Office of Public Health used for this study
Year of registration	age_registration	age_ projected	age threshold	gender	Switzerl resp geogr area	country of origin	(History of) drug use
2007	41	48	<=60	Femme	Switzerland	Switzerland	PWID
2005	22	31	<=60	Homme	Switzerland	Switzerland	PWID
1993	26	47	<=60	Homme	Switzerland	Switzerland	PWID
2009	29	34	<=60	Homme	Switzerland	Switzerland	PWID
2009	55	60	<=60	Femme	Switzerland	Switzerland	Non PWID
1997	22	39	<=60	Femme	Switzerland	Switzerland	Non PWID
1996	21	39	<=60	Homme	Switzerland	Switzerland	PWID
2005	30	39	<=60	Homme	Switzerland	Switzerland	PWID
2011	29	32	<=60	Femme	Eastern Europe		Non PWID
2013	47	48	<=60	Homme	Switzerland	Switzerland	PWID
2006	41	49	<=60	Homme	Switzerland	Switzerland	PWID
2006	79	87	>60	Femme	Switzerland	Switzerland	Non PWID
1999	29	44	<=60	Homme	Switzerland	Switzerland	PWID
2011	28	31	<=60	Femme	Switzerland	Switzerland	PWID
2001	21	34	<=60	Femme	Switzerland	Switzerland	Non PWID
2010	32	36	<=60	Femme	Switzerland	Switzerland	PWID
2006	44	52	<=60	Homme	Switzerland	Switzerland	PWID
2006	30	38	<=60	Homme	Asia/Oceania		PWID
2012	79	81	>60	Femme	Switzerland	Switzerland	Non PWID
2003	53	64	>60	Homme	Switzerland	Switzerland	Non PWID
2005	33	42	<=60	Homme	Asia/Oceania		Non PWID
2009	38	43	<=60	Femme	Switzerland	Switzerland	Non PWID
2005	49	58	<=60	Homme	Switzerland	Switzerland	PWID
2010	35	39	<=60	Homme	Switzerland	Switzerland	PWID
2002	23	35	<=60	Homme	Switzerland	Switzerland	PWID
1999	34	49	<=60	Homme	Southern Europe	Spain	PWID
2002	66	78	>60	Femme	Asia/Oceania		Non PWID
2009	26	31	<=60	Femme	Switzerland	Switzerland	PWID
2003	31	42	<=60	Homme	Southern Europe	Italy	PWID
2013	51	52	<=60	Homme	Southern Europe	Portugal	PWID
2008	52	58	<=60	Homme	Switzerland	Switzerland	PWID
1996	27	45	<=60	Homme	Switzerland	Switzerland	PWID
2011	54	57	<=60	Femme	Switzerland	Switzerland	PWID
1997	29	46	<=60	Femme	Switzerland	Switzerland	PWID
2008	76	82	>60	Homme	Switzerland	Switzerland	Non PWID
1995	31	50	<=60	Homme	Switzerland	Switzerland	PWID
2004	25	35	<=60	Homme	Switzerland	Switzerland	PWID
1999	51	66	>60	Femme	Southern Europe	Italy	Non PWID
2007	51	58	<=60	Homme	Switzerland	Switzerland	Non PWID
1996	28	46	<=60	Femme	Western Europe	Germany	PWID
2006	36	44	<=60	Homme	Switzerland	Switzerland	PWID
2005	41	50	<=60	Femme	Switzerland	Switzerland	Non PWID
2009	29	34	<=60	Femme	Eastern Europe	Russia	Non PWID
2001	30	43	<=60	Homme	Southern Europe	Portugal	PWID
2013	66	67	>60	Femme	Switzerland	Switzerland	Non PWID
2007	29	36	<=60	Homme	Asia/Oceania		PWID
2009	64	69	>60	Femme	Switzerland	Switzerland	Non PWID
2006	40	48	<=60	Homme	Switzerland	Switzerland	PWID
2002	46	58	<=60	Homme	Switzerland	Switzerland	Non PWID
2012	67	69	>60	Homme	Switzerland	Switzerland	Non PWID
2011	47	50	<=60	Femme	Southern Europe	Italy	Non PWID
2006	33	41	<=60	Homme	Switzerland	Switzerland	PWID
2005	22	31	<=60	Femme	Switzerland	Switzerland	PWID
1995	64	83	>60	Homme	Switzerland	Switzerland	Non PWID
2012	33	35	<=60	Femme	Switzerland	Switzerland	PWID
1999	19	34	<=60	Femme	America		Non PWID
1997	37	54	<=60	Homme	Switzerland	Switzerland	Non PWID
2010	61	65	>60	Homme	Southern Europe	Italy	Non PWID
1994	19	39	<=60	Homme	Switzerland	Switzerland	PWID
2012	32	34	<=60	Homme	Switzerland	Switzerland	PWID
2001	22	35	<=60	Homme	Switzerland	Switzerland	PWID
1998	40	56	<=60	Homme	Switzerland	Switzerland	PWID
2009	81	86	>60	Femme	Southern Europe	Italy	Non PWID
2004	39	49	<=60	Homme	Switzerland	Switzerland	PWID
2008	38	44	<=60	Femme	Eastern Europe	Russia	PWID
2000	29	43	<=60	Homme	Switzerland	Switzerland	Non PWID
1996	29	47	<=60	Femme	Switzerland	Switzerland	Non PWID
2007	39	46	<=60	Femme	Switzerland	Switzerland	Non PWID
2004	49	59	<=60	Homme	Eastern Europe		Non PWID
2004	54	64	>60	Homme	Africa		Non PWID
2008	81	87	>60	Femme	Western Europe	Germany	Non PWID
2006	50	58	<=60	Femme	Switzerland	Switzerland	Non PWID
2013	43	44	<=60	Homme	Switzerland	Switzerland	PWID
2012	55	57	<=60	Homme	Asia/Oceania	Georgia	Non PWID
2012	26	28	<=60	Homme	Switzerland	Switzerland	PWID
1992	28	50	<=60	Homme	Switzerland	Switzerland	Non PWID
2007	49	56	<=60	Homme	Switzerland	Switzerland	PWID
2006	62	70	>60	Femme	Southern Europe	Italy	Non PWID
1991	27	50	<=60	Homme	Switzerland	Switzerland	PWID
2012	85	87	>60	Femme	Switzerland	Switzerland	Non PWID
2011	80	83	>60	Femme	Africa		Non PWID
1994	38	58	<=60	Homme	Switzerland	Switzerland	PWID
2006	56	64	>60	Homme	Western Europe		Non PWID
2003	28	39	<=60	Homme	Switzerland	Switzerland	PWID
2008	41	47	<=60	Femme	Switzerland	Switzerland	Non PWID
1997	33	50	<=60	Femme	Switzerland	Switzerland	PWID
2006	34	42	<=60	Femme	Switzerland	Switzerland	Non PWID
2008	34	40	<=60	Homme	Switzerland	Switzerland	PWID
1995	27	46	<=60	Homme	Switzerland	Switzerland	PWID
2010	47	51	<=60	Homme	Western Europe		Non PWID
1999	39	54	<=60	Femme	Switzerland	Switzerland	PWID
2012	19	21	<=60	Femme	Eastern Europe		PWID
2012	34	36	<=60	Femme	Switzerland	Switzerland	PWID
1998	31	47	<=60	Femme	Switzerland	Switzerland	PWID
1996	21	39	<=60	Femme	Switzerland	Switzerland	PWID
1999	37	52	<=60	Femme	Switzerland	Switzerland	Non PWID
1996	65	83	>60	Femme	Switzerland	Switzerland	Non PWID
2007	55	62	>60	Femme	Asia/Oceania		Non PWID
2013	51	52	<=60	Homme	Switzerland	Switzerland	PWID
1999	37	52	<=60	Homme	Switzerland	Switzerland	PWID
2011	28	31	<=60	Homme	Switzerland	Switzerland	PWID
2013	27	28	<=60	Homme	Switzerland	Switzerland	PWID
2002	32	44	<=60	Homme	Switzerland	Switzerland	PWID
2007	47	54	<=60	Femme	Africa		Non PWID
2010	45	49	<=60	Homme	Southern Europe	Portugal	Non PWID
1998	34	50	<=60	Femme	Switzerland	Switzerland	PWID
2005	51	60	<=60	Homme	Switzerland	Switzerland	Non PWID
2013	45	46	<=60	Homme	Switzerland	Switzerland	PWID
2007	26	33	<=60	Femme	Africa		Non PWID
2002	46	58	<=60	Femme	Southern Europe	Former Yugoslavia	Non PWID
2012	36	38	<=60	Homme	Switzerland	Switzerland	PWID
2010	48	52	<=60	Femme	Southern Europe	Spain	PWID
2009	49	54	<=60	Homme	Southern Europe	Italy	PWID
2007	54	61	>60	Homme	Switzerland	Switzerland	PWID
2001	79	92	>60	Homme	Switzerland	Switzerland	Non PWID
2010	51	55	<=60	Homme	Southern Europe	Portugal	PWID
1995	20	39	<=60	Homme	Switzerland	Switzerland	PWID
2009	21	26	<=60	Homme	America		PWID
2010	36	40	<=60	Homme	Switzerland	Switzerland	PWID
1993	41	62	>60	Homme	Switzerland	Switzerland	PWID
2013	33	34	<=60	Femme	Southern Europe		Non PWID
1998	36	52	<=60	Homme	Southern Europe	Italy	PWID
1998	32	48	<=60	Homme	Switzerland	Switzerland	PWID
2001	31	44	<=60	Homme	Switzerland	Switzerland	PWID
2001	27	40	<=60	Femme	Switzerland	Switzerland	Non PWID
2003	35	46	<=60	Homme	Southern Europe	Italy	PWID
2007	48	55	<=60	Homme	Switzerland	Switzerland	Non PWID
1996	34	52	<=60	Femme	Switzerland	Switzerland	PWID
2001	34	47	<=60	Homme	Switzerland	Switzerland	PWID
2002	30	42	<=60	Homme	Southern Europe	Spain	PWID
2013	76	77	>60	Femme	Switzerland	Switzerland	Non PWID
1998	39	55	<=60	Homme	Switzerland	Switzerland	PWID
2008	51	57	<=60	Femme	Africa		Non PWID
2010	31	35	<=60	Homme	Africa		Non PWID
2008	46	52	<=60	Homme	Southern Europe	Italy	PWID
2008	42	48	<=60	Homme	Southern Europe	Italy	Non PWID
2002	35	47	<=60	Homme	Switzerland	Switzerland	PWID
2010	41	45	<=60	Homme	Switzerland	Switzerland	PWID
2010	38	42	<=60	Homme	Asia/Oceania	Georgia	PWID
2009	36	41	<=60	Femme			PWID
2011	27	30	<=60	Homme	Southern Europe	Former Yugoslavia	PWID
2013	37	38	<=60	Homme	Switzerland	Switzerland	Non PWID
2009	25	30	<=60	Homme	Western Europe	France	PWID
2011	36	39	<=60	Femme	Northern Europe		Non PWID
2011	44	47	<=60	Homme	Switzerland	Switzerland	Non PWID
2011	32	35	<=60	Homme	Switzerland	Switzerland	PWID
2013	27	28	<=60	Homme	Eastern Europe		Non PWID
2011	57	60	<=60	Homme	Asia/Oceania		Non PWID
2002	39	51	<=60	Femme	Africa		Non PWID
1994	21	41	<=60	Femme	Switzerland	Switzerland	PWID
2003	30	41	<=60	Homme	Switzerland	Switzerland	PWID
1992	50	72	>60	Homme	Switzerland	Switzerland	Non PWID
2006	45	53	<=60	Femme	America		Non PWID
2008	25	31	<=60	Homme	Southern Europe	Former Yugoslavia	Non PWID
2007	73	80	>60	Femme	Southern Europe	Spain	Non PWID
2002	27	39	<=60	Femme	Switzerland	Switzerland	PWID
2009	55	60	<=60	Homme	Switzerland	Switzerland	PWID
2011	57	60	<=60	Homme	Switzerland	Switzerland	Non PWID
1995	37	56	<=60	Femme	Switzerland	Switzerland	PWID
2006	35	43	<=60	Homme	Switzerland	Switzerland	PWID
2012	55	57	<=60	Femme			Non PWID
2009	25	30	<=60	Homme	Switzerland	Switzerland	PWID
1995	24	43	<=60	Homme	Switzerland	Switzerland	PWID
2006	21	29	<=60	Femme	Asia/Oceania		Non PWID
1998	39	55	<=60	Homme	Switzerland	Switzerland	PWID
2009	49	54	<=60	Homme	Switzerland	Switzerland	PWID
1997	25	42	<=60	Homme	Southern Europe	Italy	PWID
1993	21	42	<=60	Homme	Switzerland	Switzerland	PWID
2008	41	47	<=60	Homme	Switzerland	Switzerland	PWID
2008	28	34	<=60	Homme	Asia/Oceania	Georgia	PWID
2001	31	44	<=60	Homme	Switzerland	Switzerland	PWID
2011	33	36	<=60	Homme	Switzerland	Switzerland	Non PWID
2010	26	30	<=60	Homme	Switzerland	Switzerland	PWID
2007	26	33	<=60	Homme	Switzerland	Switzerland	Non PWID
2003	22	33	<=60	Homme	Asia/Oceania		PWID
2002	31	43	<=60	Femme	Switzerland	Switzerland	Non PWID
2001	63	76	>60	Homme	Switzerland	Switzerland	Non PWID
2006	28	36	<=60	Homme	Switzerland	Switzerland	PWID
2010	45	49	<=60	Homme	Switzerland	Switzerland	PWID
1998	39	55	<=60	Femme	Switzerland	Switzerland	PWID
2005	44	53	<=60	Femme	Switzerland	Switzerland	PWID
2000	51	65	>60	Homme	Switzerland	Switzerland	PWID
2012	36	38	<=60	Femme	Africa		Non PWID
1995	36	55	<=60	Femme	Switzerland	Switzerland	PWID
2004	32	42	<=60	Homme	Switzerland	Switzerland	PWID
2010	24	28	<=60	Homme	Switzerland	Switzerland	PWID
2006	30	38	<=60	Femme	Asia/Oceania		Non PWID
2002	36	48	<=60	Femme	Switzerland	Switzerland	PWID
1996	25	43	<=60	Homme	Southern Europe	Spain	PWID
2010	60	64	>60	Homme	Switzerland	Switzerland	Non PWID
2006	37	45	<=60	Homme	Southern Europe	Italy	PWID
2004	51	61	>60	Femme	Switzerland	Switzerland	Non PWID
2010	71	75	>60	Femme	Switzerland	Switzerland	Non PWID
1995	26	45	<=60	Femme	Switzerland	Switzerland	PWID
1995	29	48	<=60	Femme	Switzerland	Switzerland	PWID
1997	51	68	>60	Femme	Eastern Europe		Non PWID
2007	45	52	<=60	Homme	Switzerland	Switzerland	PWID
1996	31	49	<=60	Homme	Switzerland	Switzerland	Non PWID
2009	41	46	<=60	Femme	Africa		Non PWID
2002	42	54	<=60	Homme	Switzerland	Switzerland	PWID
2009	48	53	<=60	Femme	Switzerland	Switzerland	Non PWID
2013	39	40	<=60	Homme	Africa		PWID
2002	23	35	<=60	Femme	Switzerland	Switzerland	PWID
2000	38	52	<=60	Homme	Switzerland	Switzerland	PWID
2007	43	50	<=60	Homme	Switzerland	Switzerland	PWID
1996	26	44	<=60	Femme	Western Europe	Germany	Non PWID
2012	64	66	>60	Homme	Switzerland	Switzerland	PWID
2007	33	40	<=60	Homme	Switzerland	Switzerland	Non PWID
2007	45	52	<=60	Femme	Eastern Europe		Non PWID
2000	38	52	<=60	Femme	Southern Europe	Former Yugoslavia	Non PWID
1994	59	79	>60	Homme	Switzerland	Switzerland	Non PWID
1999	25	40	<=60	Homme	Switzerland	Switzerland	PWID
1994	26	46	<=60	Homme	Switzerland	Switzerland	PWID
1995	58	77	>60	Homme	Switzerland	Switzerland	Non PWID
1992	50	72	>60	Femme	Switzerland	Switzerland	Non PWID
2007	21	28	<=60	Femme	Switzerland	Switzerland	PWID
2007	42	49	<=60	Homme	Southern Europe	Former Yugoslavia	Non PWID
2001	34	47	<=60	Homme	Switzerland	Switzerland	PWID
1999	39	54	<=60	Homme	Switzerland	Switzerland	PWID
1996	24	42	<=60	Femme	Switzerland	Switzerland	PWID
2007	52	59	<=60	Femme	Switzerland	Switzerland	Non PWID
2002	53	65	>60	Femme	Southern Europe	Italy	Non PWID
2007	53	60	<=60	Homme	Switzerland	Switzerland	Non PWID
2012	39	41	<=60	Homme	Asia/Oceania		Non PWID
2004	30	40	<=60	Femme	Switzerland	Switzerland	PWID
2013	60	61	>60	Homme	Switzerland	Switzerland	PWID
2001	36	49	<=60	Homme	Switzerland	Switzerland	Non PWID
2006	42	50	<=60	Homme	Switzerland	Switzerland	PWID
2002	21	33	<=60	Homme	Switzerland	Switzerland	PWID
2012	37	39	<=60	Femme	Western Europe	Germany	Non PWID
2008	49	55	<=60	Homme	Switzerland	Switzerland	PWID
2006	46	54	<=60	Homme	Switzerland	Switzerland	PWID
1992	37	59	<=60	Femme	Switzerland	Switzerland	PWID
2013	50	51	<=60	Homme	Switzerland	Switzerland	PWID
2012	26	28	<=60	Homme	Asia/Oceania	Georgia	PWID
2006	49	57	<=60	Femme	Southern Europe	Italy	Non PWID
2013	39	40	<=60	Homme	Asia/Oceania		Non PWID
1999	26	41	<=60	Homme	Switzerland	Switzerland	PWID
1993	25	46	<=60	Femme	Switzerland	Switzerland	PWID
2012	55	57	<=60	Femme	Asia/Oceania		Non PWID
2001	19	32	<=60	Femme	Switzerland	Switzerland	Non PWID
2000	41	55	<=60	Homme	Switzerland	Switzerland	Non PWID
2012	49	51	<=60	Homme	Switzerland	Switzerland	PWID
2008	25	31	<=60	Femme	Switzerland	Switzerland	PWID
2006	52	60	<=60	Femme	Switzerland	Switzerland	PWID
2003	23	34	<=60	Femme	Switzerland	Switzerland	PWID
2013	44	45	<=60	Homme	Switzerland	Switzerland	PWID
2008	28	34	<=60	Homme	Switzerland	Switzerland	PWID
2010	54	58	<=60	Femme	Switzerland	Switzerland	Non PWID
2012	29	31	<=60	Homme	Switzerland	Switzerland	PWID
1996	53	71	>60	Homme	Switzerland	Switzerland	Non PWID
1993	34	55	<=60	Homme	Switzerland	Switzerland	PWID
2000	29	43	<=60	Femme	Switzerland	Switzerland	PWID
1997	38	55	<=60	Homme	Switzerland	Switzerland	Non PWID
2006	24	32	<=60	Femme	Eastern Europe		Non PWID
1994	65	85	>60	Femme	Switzerland	Switzerland	Non PWID
2009	29	34	<=60	Homme	Asia/Oceania	Georgia	PWID
2013	45	46	<=60	Homme	Switzerland	Switzerland	PWID
1993	25	46	<=60	Femme	Switzerland	Switzerland	Non PWID
2012	65	67	>60	Homme	Southern Europe		Non PWID
2010	65	69	>60	Homme	Southern Europe	Italy	Non PWID
2008	42	48	<=60	Homme	Switzerland	Switzerland	PWID
2001	23	36	<=60	Homme	Switzerland	Switzerland	PWID
1994	26	46	<=60	Homme	Switzerland	Switzerland	PWID
2000	30	44	<=60	Homme	Southern Europe	Italy	PWID
2002	36	48	<=60	Homme	Switzerland	Switzerland	PWID
2002	20	32	<=60	Femme	Switzerland	Switzerland	PWID
2002	33	45	<=60	Homme	Switzerland	Switzerland	PWID
2001	30	43	<=60	Femme	Africa		Non PWID
1994	29	49	<=60	Homme	Switzerland	Switzerland	PWID
2001	30	43	<=60	Femme	Switzerland	Switzerland	PWID
2001	33	46	<=60	Homme	Switzerland	Switzerland	Non PWID
2011	83	86	>60	Femme	Southern Europe	Italy	Non PWID
1999	37	52	<=60	Homme	Switzerland	Switzerland	PWID
2008	32	38	<=60	Homme	Eastern Europe	Russia	Non PWID
2008	40	46	<=60	Homme	Switzerland	Switzerland	PWID
2011	54	57	<=60	Homme	Switzerland	Switzerland	Non PWID
2003	48	59	<=60	Homme	Switzerland	Switzerland	PWID
2013	39	40	<=60	Femme	Eastern Europe		Non PWID
2001	34	47	<=60	Homme	Switzerland	Switzerland	PWID
2004	33	43	<=60	Femme	Switzerland	Switzerland	PWID
1996	20	38	<=60	Homme	Switzerland	Switzerland	PWID
2000	50	64	>60	Homme	Asia/Oceania		PWID
2012	54	56	<=60	Homme	Switzerland	Switzerland	PWID
2011	39	42	<=60	Homme	Southern Europe	Italy	PWID
2005	32	41	<=60	Homme	Asia/Oceania	Georgia	PWID
2013	55	56	<=60	Femme	Switzerland	Switzerland	Non PWID
2007	44	51	<=60	Femme	Switzerland	Switzerland	PWID
2007	50	57	<=60	Femme	Western Europe	Germany	PWID
2013	41	42	<=60	Homme	Southern Europe	Italy	PWID
2008	43	49	<=60	Homme	Switzerland	Switzerland	PWID
1997	22	39	<=60	Homme	Switzerland	Switzerland	PWID
2010	43	47	<=60	Homme	America		Non PWID
1997	26	43	<=60	Femme	Switzerland	Switzerland	PWID
2013	48	49	<=60	Homme	Southern Europe	Italy	PWID
2005	56	65	>60	Femme	Switzerland	Switzerland	Non PWID
2011	46	49	<=60	Femme	Switzerland	Switzerland	PWID
2008	29	35	<=60	Homme	Switzerland	Switzerland	PWID
2006	24	32	<=60	Homme	Switzerland	Switzerland	Non PWID
2004	34	44	<=60	Femme	Switzerland	Switzerland	PWID
2005	64	73	>60	Femme	Switzerland	Switzerland	Non PWID
2003	20	31	<=60	Homme	Switzerland	Switzerland	PWID
2006	48	56	<=60	Femme	Switzerland	Switzerland	Non PWID
2005	41	50	<=60	Homme	Switzerland	Switzerland	PWID
2010	38	42	<=60	Homme	Switzerland	Switzerland	PWID
2012	43	45	<=60	Homme	Southern Europe	Portugal	PWID
2006	37	45	<=60	Homme	Africa		PWID
2003	33	44	<=60	Homme	Southern Europe	Portugal	PWID
2007	68	75	>60	Homme	Southern Europe	Italy	Non PWID
1995	25	44	<=60	Homme	Switzerland	Switzerland	PWID
2011	45	48	<=60	Homme	Southern Europe	Italy	PWID
2002	59	71	>60	Femme	Southern Europe	Italy	Non PWID
2006	38	46	<=60	Homme	Switzerland	Switzerland	PWID
2013	42	43	<=60	Homme	Switzerland	Switzerland	PWID
2012	69	71	>60	Homme	Southern Europe	Former Yugoslavia	Non PWID
1999	70	85	>60	Homme	Switzerland	Switzerland	Non PWID
2011	69	72	>60	Femme	Switzerland	Switzerland	Non PWID
2003	42	53	<=60	Homme	Southern Europe	Spain	PWID
2010	32	36	<=60	Homme	Switzerland	Switzerland	PWID
2011	62	65	>60	Femme	Switzerland	Switzerland	Non PWID
2009	32	37	<=60	Homme	Southern Europe	Former Yugoslavia	PWID
2010	49	53	<=60	Homme	Switzerland	Switzerland	Non PWID
1998	40	56	<=60	Homme	Switzerland	Switzerland	PWID
2008	77	83	>60	Homme	Southern Europe	Italy	Non PWID
2006	26	34	<=60	Femme	Eastern Europe		PWID
1999	20	35	<=60	Homme	Switzerland	Switzerland	PWID
1998	50	66	>60	Homme	Switzerland	Switzerland	PWID
2012	38	40	<=60	Homme	Switzerland	Switzerland	PWID
2002	27	39	<=60	Femme	Switzerland	Switzerland	PWID
1999	38	53	<=60	Femme	Switzerland	Switzerland	Non PWID
2003	29	40	<=60	Homme	Asia/Oceania	Georgia	Non PWID
2009	32	37	<=60	Homme	Asia/Oceania	Georgia	PWID
2013	50	51	<=60	Femme	Switzerland	Switzerland	Non PWID
2009	46	51	<=60	Homme	Switzerland	Switzerland	PWID
1992	39	61	>60	Femme	Switzerland	Switzerland	PWID
2007	29	36	<=60	Homme			PWID
2001	20	33	<=60	Homme	Switzerland	Switzerland	PWID
2004	33	43	<=60	Femme	Switzerland	Switzerland	PWID
2004	27	37	<=60	Homme	Asia/Oceania		PWID
2013	51	52	<=60	Femme	Switzerland	Switzerland	PWID
2008	40	46	<=60	Homme	Switzerland	Switzerland	Non PWID
1992	27	49	<=60	Femme	Switzerland	Switzerland	PWID
1996	21	39	<=60	Homme	Southern Europe	Italy	PWID
2009	32	37	<=60	Homme	Switzerland	Switzerland	PWID
1997	32	49	<=60	Femme	Switzerland	Switzerland	PWID
2003	29	40	<=60	Femme	Switzerland	Switzerland	PWID
2013	48	49	<=60	Femme	Southern Europe	Italy	Non PWID
2009	40	45	<=60	Femme	Switzerland	Switzerland	Non PWID
2009	52	57	<=60	Homme	Switzerland	Switzerland	PWID
1995	34	53	<=60	Homme	Switzerland	Switzerland	PWID
2011	43	46	<=60	Femme	Eastern Europe	Russia	Non PWID
2009	28	33	<=60	Homme	Asia/Oceania	Georgia	PWID
2005	25	34	<=60	Homme	Africa		PWID
2006	68	76	>60	Femme	Western Europe	France	Non PWID
2011	75	78	>60	Homme	Asia/Oceania		Non PWID
2012	53	55	<=60	Femme	Switzerland	Switzerland	Non PWID
2013	30	31	<=60	Femme	Southern Europe	Portugal	Non PWID
2010	45	49	<=60	Homme	Switzerland	Switzerland	Non PWID
2008	47	53	<=60	Homme	Southern Europe	Italy	PWID
2012	43	45	<=60	Homme	Eastern Europe	Russia	PWID
2010	33	37	<=60	Homme	Southern Europe	Portugal	PWID
2007	28	35	<=60	Femme	Africa		PWID
2006	34	42	<=60	Femme	Switzerland	Switzerland	Non PWID
2003	42	53	<=60	Femme	Switzerland	Switzerland	Non PWID
1997	44	61	>60	Femme	Western Europe	Germany	Non PWID
2009	48	53	<=60	Femme	Switzerland	Switzerland	PWID
2009	23	28	<=60	Homme	Switzerland	Switzerland	Non PWID
1998	36	52	<=60	Homme	Switzerland	Switzerland	PWID
2005	56	65	>60	Homme	Asia/Oceania		Non PWID
2005	60	69	>60	Femme	Southern Europe	Former Yugoslavia	Non PWID
2007	25	32	<=60	Homme	Switzerland	Switzerland	Non PWID
2000	47	61	>60	Homme	Switzerland	Switzerland	Non PWID
2011	44	47	<=60	Femme	Southern Europe	Italy	Non PWID
2013	24	25	<=60	Femme	Switzerland	Switzerland	PWID
2008	50	56	<=60	Homme	Switzerland	Switzerland	PWID
2008	31	37	<=60	Femme	Southern Europe	Former Yugoslavia	PWID
2008	37	43	<=60	Homme	Switzerland	Switzerland	PWID
2012	56	58	<=60	Homme	Switzerland	Switzerland	Non PWID
2004	33	43	<=60	Homme	Southern Europe	Portugal	PWID
2009	32	37	<=60	Homme	Southern Europe	Italy	PWID
1998	48	64	>60	Homme	Switzerland	Switzerland	Non PWID
1998	25	41	<=60	Femme	Southern Europe		PWID
2006	42	50	<=60	Homme	Northern Europe		Non PWID
1998	28	44	<=60	Femme	Asia/Oceania		Non PWID
2010	21	25	<=60	Homme	Switzerland	Switzerland	PWID
2012	55	57	<=60	Homme	Southern Europe	Italy	Non PWID
1995	21	40	<=60	Femme	Western Europe	Germany	PWID
2002	32	44	<=60	Homme	Southern Europe	Portugal	PWID
2012	35	37	<=60	Femme	Asia/Oceania		Non PWID
2013	40	41	<=60	Homme	Switzerland	Switzerland	PWID
2011	32	35	<=60	Homme	Africa		PWID
2003	45	56	<=60	Homme	Switzerland	Switzerland	Non PWID
2005	31	40	<=60	Homme	Switzerland	Switzerland	Non PWID
2005	76	85	>60	Homme	Southern Europe	Italy	Non PWID
2012	56	58	<=60	Femme	Asia/Oceania		Non PWID
2012	28	30	<=60	Homme	Switzerland	Switzerland	Non PWID
2013	45	46	<=60	Femme	Southern Europe	Former Yugoslavia	Non PWID
2010	39	43	<=60	Homme	Switzerland	Switzerland	PWID
2009	40	45	<=60	Femme	Southern Europe	Portugal	Non PWID
2007	38	45	<=60	Femme	Switzerland	Switzerland	PWID
2002	48	60	<=60	Femme	Switzerland	Switzerland	Non PWID
2013	33	34	<=60	Femme	Switzerland	Switzerland	PWID
2002	31	43	<=60	Homme	Switzerland	Switzerland	PWID
1994	38	58	<=60	Femme	Switzerland	Switzerland	Non PWID
2012	59	61	>60	Femme	Switzerland	Switzerland	PWID
2010	43	47	<=60	Homme	Asia/Oceania	Georgia	Non PWID
2010	50	54	<=60	Homme	Asia/Oceania	Georgia	PWID
2009	66	71	>60	Femme			Non PWID
2008	43	49	<=60	Homme	Switzerland	Switzerland	Non PWID
2005	59	68	>60	Femme	Switzerland	Switzerland	Non PWID
2004	30	40	<=60	Homme	Southern Europe	Italy	PWID
2007	43	50	<=60	Femme	Switzerland	Switzerland	Non PWID
2000	22	36	<=60	Homme	Southern Europe	Spain	PWID
1998	30	46	<=60	Homme	Southern Europe	Former Yugoslavia	PWID
1993	32	53	<=60	Femme	Switzerland	Switzerland	Non PWID
1993	25	46	<=60	Femme			PWID
2012	46	48	<=60	Homme	Switzerland	Switzerland	Non PWID
2002	38	50	<=60	Homme	Switzerland	Switzerland	PWID
1995	27	46	<=60	Femme	Switzerland	Switzerland	Non PWID
2012	72	74	>60	Homme	Switzerland	Switzerland	Non PWID
1998	42	58	<=60	Femme	Switzerland	Switzerland	Non PWID
2004	53	63	>60	Femme	Switzerland	Switzerland	Non PWID
2002	19	31	<=60	Femme	Switzerland	Switzerland	PWID
1997	38	55	<=60	Femme	Switzerland	Switzerland	PWID
2002	26	38	<=60	Homme	Switzerland	Switzerland	PWID
2009	22	27	<=60	Homme	Switzerland	Switzerland	PWID
2007	51	58	<=60	Homme	Switzerland	Switzerland	Non PWID
2013	47	48	<=60	Homme	Switzerland	Switzerland	PWID
2011	67	70	>60	Homme	Southern Europe	Italy	Non PWID
2007	52	59	<=60	Homme	Switzerland	Switzerland	Non PWID
2007	40	47	<=60	Homme	Switzerland	Switzerland	PWID
1992	22	44	<=60	Homme	Switzerland	Switzerland	PWID
2003	51	62	>60	Homme	Switzerland	Switzerland	Non PWID
2010	53	57	<=60	Homme	Southern Europe	Italy	Non PWID
2011	41	44	<=60	Homme			PWID
2010	72	76	>60	Femme	Southern Europe	Spain	Non PWID
1999	41	56	<=60	Femme	Switzerland	Switzerland	Non PWID
2013	84	85	>60	Femme	Switzerland	Switzerland	Non PWID
2004	38	48	<=60	Homme	Africa		Non PWID
2006	29	37	<=60	Femme	Switzerland	Switzerland	PWID
2011	26	29	<=60	Homme	Eastern Europe		PWID
1993	31	52	<=60	Homme	Switzerland	Switzerland	PWID
1996	27	45	<=60	Femme	Switzerland	Switzerland	PWID
1996	32	50	<=60	Homme	Southern Europe	Italy	PWID
2003	41	52	<=60	Homme	Southern Europe	Italy	PWID
1997	57	74	>60	Femme	Switzerland	Switzerland	Non PWID
2004	23	33	<=60	Homme	Switzerland	Switzerland	PWID
2012	35	37	<=60	Homme	Switzerland	Switzerland	PWID
2008	22	28	<=60	Homme	Switzerland	Switzerland	PWID
2006	44	52	<=60	Femme	Switzerland	Switzerland	PWID
2010	33	37	<=60	Homme	Switzerland	Switzerland	PWID
2012	40	42	<=60	Homme	Switzerland	Switzerland	Non PWID
2000	35	49	<=60	Homme	Switzerland	Switzerland	PWID
2011	78	81	>60	Femme	Switzerland	Switzerland	Non PWID
2002	35	47	<=60	Femme	America		Non PWID
2001	33	46	<=60	Homme	Southern Europe	Former Yugoslavia	PWID
2003	45	56	<=60	Femme	Switzerland	Switzerland	PWID
2010	51	55	<=60	Homme	Southern Europe	Former Yugoslavia	Non PWID
1999	30	45	<=60	Homme	Switzerland	Switzerland	PWID
1995	32	51	<=60	Homme	Western Europe		PWID
2002	19	31	<=60	Femme	Switzerland	Switzerland	Non PWID
2011	27	30	<=60	Femme	Asia/Oceania		PWID
2013	52	53	<=60	Homme	Switzerland	Switzerland	Non PWID
1995	37	56	<=60	Homme	Switzerland	Switzerland	Non PWID
2012	52	54	<=60	Homme	Switzerland	Switzerland	PWID
1991	24	47	<=60	Homme	Switzerland	Switzerland	PWID
1999	37	52	<=60	Homme	Switzerland	Switzerland	PWID
2011	39	42	<=60	Homme	Western Europe	Germany	Non PWID
2006	34	42	<=60	Homme	Switzerland	Switzerland	Non PWID
2004	34	44	<=60	Femme	Western Europe	France	Non PWID
1998	22	38	<=60	Homme	Switzerland	Switzerland	PWID
2013	37	38	<=60	Femme	Switzerland	Switzerland	Non PWID
2010	48	52	<=60	Femme	Switzerland	Switzerland	Non PWID
2012	50	52	<=60	Femme	Switzerland	Switzerland	PWID
2007	48	55	<=60	Femme	Switzerland	Switzerland	PWID
2006	42	50	<=60	Femme	Switzerland	Switzerland	Non PWID
2013	41	42	<=60	Homme	Switzerland	Switzerland	PWID
2000	58	72	>60	Femme	Switzerland	Switzerland	Non PWID
2012	23	25	<=60	Homme	Switzerland	Switzerland	PWID
1998	26	42	<=60	Homme	Switzerland	Switzerland	PWID
1993	27	48	<=60	Femme	Switzerland	Switzerland	PWID
2011	47	50	<=60	Homme	Asia/Oceania		PWID
2010	30	34	<=60	Homme	Africa		Non PWID
2005	18	27	<=60	Homme	Switzerland	Switzerland	PWID
1998	40	56	<=60	Homme	Switzerland	Switzerland	PWID
2005	42	51	<=60	Femme	Switzerland	Switzerland	PWID
2012	20	22	<=60	Homme	Switzerland	Switzerland	Non PWID
2005	40	49	<=60	Femme	Switzerland	Switzerland	PWID
2007	62	69	>60	Femme	Africa		Non PWID
2005	42	51	<=60	Homme	Southern Europe	Former Yugoslavia	Non PWID
1996	23	41	<=60	Homme	Switzerland	Switzerland	PWID
2008	41	47	<=60	Femme	Africa		Non PWID
2001	24	37	<=60	Femme	Switzerland	Switzerland	PWID
1998	34	50	<=60	Homme	Switzerland	Switzerland	PWID
1995	28	47	<=60	Homme	Switzerland	Switzerland	PWID
2006	38	46	<=60	Femme	Western Europe	Germany	Non PWID
2007	49	56	<=60	Homme	Switzerland	Switzerland	PWID
1995	31	50	<=60	Homme	Switzerland	Switzerland	PWID
1994	57	77	>60	Femme	Switzerland	Switzerland	Non PWID
2001	40	53	<=60	Homme	Switzerland	Switzerland	PWID
2009	49	54	<=60	Homme	Switzerland	Switzerland	PWID
1994	38	58	<=60	Homme	Switzerland	Switzerland	Non PWID
2002	43	55	<=60	Femme	Switzerland	Switzerland	Non PWID
2011	37	40	<=60	Homme	Switzerland	Switzerland	PWID
2007	26	33	<=60	Homme	Switzerland	Switzerland	Non PWID
2012	48	50	<=60	Homme	Switzerland	Switzerland	Non PWID
2007	51	58	<=60	Homme	Switzerland	Switzerland	PWID
1996	32	50	<=60	Homme	Switzerland	Switzerland	PWID
2003	31	42	<=60	Homme	Switzerland	Switzerland	PWID
2000	26	40	<=60	Homme	Switzerland	Switzerland	PWID
2013	27	28	<=60	Homme	Asia/Oceania		Non PWID
2006	45	53	<=60	Homme	America		Non PWID
1999	30	45	<=60	Homme	Switzerland	Switzerland	PWID
2007	38	45	<=60	Homme	Switzerland	Switzerland	Non PWID
2003	22	33	<=60	Femme	America		PWID
2008	52	58	<=60	Homme	Western Europe		PWID
2013	65	66	>60	Homme	Switzerland	Switzerland	Non PWID
2013	44	45	<=60	Homme	Switzerland	Switzerland	PWID
2012	31	33	<=60	Homme	Switzerland	Switzerland	PWID
2001	42	55	<=60	Homme	Switzerland	Switzerland	Non PWID
2008	24	30	<=60	Homme	Southern Europe	Former Yugoslavia	Non PWID
2013	38	39	<=60	Homme	Switzerland	Switzerland	PWID
2011	57	60	<=60	Homme	Switzerland	Switzerland	Non PWID
1996	31	49	<=60	Femme	Switzerland	Switzerland	Non PWID
1997	30	47	<=60	Homme	Southern Europe	Italy	PWID
2006	76	84	>60	Femme	Western Europe		Non PWID
2010	47	51	<=60	Femme	Switzerland	Switzerland	PWID
2005	42	51	<=60	Femme	Switzerland	Switzerland	Non PWID
1995	19	38	<=60	Homme	Switzerland	Switzerland	PWID
2011	47	50	<=60	Homme	Asia/Oceania		Non PWID
2008	48	54	<=60	Homme	Switzerland	Switzerland	Non PWID
2008	77	83	>60	Femme	Southern Europe	Spain	Non PWID
2002	46	58	<=60	Homme	Switzerland	Switzerland	Non PWID
2001	33	46	<=60	Homme	Switzerland	Switzerland	PWID
2008	37	43	<=60	Homme	Switzerland	Switzerland	Non PWID
2006	28	36	<=60	Homme	Asia/Oceania	Georgia	PWID
2003	44	55	<=60	Homme	Southern Europe	Spain	Non PWID
2008	70	76	>60	Homme	Switzerland	Switzerland	Non PWID
2009	44	49	<=60	Homme	Switzerland	Switzerland	PWID
2013	43	44	<=60	Homme	Southern Europe	Italy	PWID
2012	39	41	<=60	Femme	Switzerland	Switzerland	PWID
2010	59	63	>60	Homme	Switzerland	Switzerland	Non PWID
2012	36	38	<=60	Homme	Switzerland	Switzerland	Non PWID
2012	57	59	<=60	Femme	Switzerland	Switzerland	PWID
1999	26	41	<=60	Homme	Switzerland	Switzerland	PWID
2007	44	51	<=60	Homme	Switzerland	Switzerland	PWID
2009	28	33	<=60	Homme	Asia/Oceania	Georgia	PWID
1997	32	49	<=60	Homme	Switzerland	Switzerland	PWID
1993	40	61	>60	Femme	Eastern Europe		Non PWID
2008	44	50	<=60	Homme	Switzerland	Switzerland	Non PWID
2010	37	41	<=60	Femme	Switzerland	Switzerland	Non PWID
1995	32	51	<=60	Homme	Switzerland	Switzerland	PWID
2005	68	77	>60	Homme	Switzerland	Switzerland	Non PWID
2006	36	44	<=60	Femme	Switzerland	Switzerland	PWID
2004	67	77	>60	Femme	Switzerland	Switzerland	Non PWID
2008	46	52	<=60	Homme	Southern Europe	Portugal	Non PWID
2013	35	36	<=60	Homme	Southern Europe	Former Yugoslavia	Non PWID
2012	50	52	<=60	Homme	Switzerland	Switzerland	Non PWID
2011	41	44	<=60	Homme	Switzerland	Switzerland	Non PWID
2006	27	35	<=60	Femme	Eastern Europe		Non PWID
2012	30	32	<=60	Femme			PWID
2004	32	42	<=60	Femme	Switzerland	Switzerland	PWID
2005	52	61	>60	Homme	Switzerland	Switzerland	Non PWID
1997	48	65	>60	Homme	Switzerland	Switzerland	PWID
2007	37	44	<=60	Homme	Switzerland	Switzerland	Non PWID
2009	40	45	<=60	Homme	Switzerland	Switzerland	PWID
2006	21	29	<=60	Homme	Switzerland	Switzerland	PWID
2011	34	37	<=60	Homme	Switzerland	Switzerland	PWID
2008	51	57	<=60	Femme	Switzerland	Switzerland	Non PWID
2002	30	42	<=60	Homme	Southern Europe	Italy	PWID
1996	42	60	<=60	Homme	Switzerland	Switzerland	PWID
2006	35	43	<=60	Homme	Western Europe	Germany	Non PWID
2004	55	65	>60	Homme	Southern Europe	Italy	Non PWID
2012	32	34	<=60	Homme	Asia/Oceania	Georgia	PWID
2000	31	45	<=60	Homme	Switzerland	Switzerland	PWID
2009	41	46	<=60	Homme	Southern Europe	Italy	PWID
2007	83	90	>60	Femme	Southern Europe	Italy	Non PWID
2003	24	35	<=60	Femme	Southern Europe	Former Yugoslavia	Non PWID
2013	53	54	<=60	Homme	Switzerland	Switzerland	PWID
2006	52	60	<=60	Homme	Switzerland	Switzerland	PWID
1996	51	69	>60	Homme	Switzerland	Switzerland	Non PWID
2010	35	39	<=60	Femme	Switzerland	Switzerland	Non PWID
2005	55	64	>60	Femme	Switzerland	Switzerland	PWID
2012	39	41	<=60	Homme	Southern Europe	Portugal	PWID
2009	38	43	<=60	Femme	Switzerland	Switzerland	PWID
2002	41	53	<=60	Homme	Switzerland	Switzerland	Non PWID
1999	27	42	<=60	Homme	Switzerland	Switzerland	PWID
1996	53	71	>60	Homme	Southern Europe	Italy	Non PWID
2009	80	85	>60	Homme	Switzerland	Switzerland	Non PWID
2012	53	55	<=60	Femme	Switzerland	Switzerland	PWID
2001	31	44	<=60	Homme	Switzerland	Switzerland	PWID
1995	33	52	<=60	Homme	Western Europe	France	PWID
2009	70	75	>60	Femme	Southern Europe	Italy	Non PWID
1996	22	40	<=60	Femme	Switzerland	Switzerland	PWID
2013	43	44	<=60	Femme	Switzerland	Switzerland	PWID
2012	70	72	>60	Femme	Switzerland	Switzerland	PWID
2011	43	46	<=60	Homme	Switzerland	Switzerland	PWID
2001	30	43	<=60	Homme	Switzerland	Switzerland	PWID
1995	31	50	<=60	Homme	Switzerland	Switzerland	PWID
2006	66	74	>60	Femme	Switzerland	Switzerland	Non PWID
2004	49	59	<=60	Homme	Switzerland	Switzerland	PWID
2004	19	29	<=60	Femme	Switzerland	Switzerland	PWID
2007	53	60	<=60	Homme	Asia/Oceania		Non PWID
2004	33	43	<=60	Homme	Southern Europe	Former Yugoslavia	Non PWID
2012	35	37	<=60	Femme	Southern Europe	Portugal	PWID
2007	34	41	<=60	Homme			PWID
1999	24	39	<=60	Homme	Asia/Oceania		PWID
2010	39	43	<=60	Homme	Switzerland	Switzerland	Non PWID
1995	59	78	>60	Femme	Southern Europe	Italy	Non PWID
2011	37	40	<=60	Femme	Switzerland	Switzerland	PWID
2005	21	30	<=60	Femme	Southern Europe	Former Yugoslavia	PWID
1995	32	51	<=60	Femme	Switzerland	Switzerland	PWID
1996	36	54	<=60	Homme	Switzerland	Switzerland	Non PWID
2009	34	39	<=60	Femme	Eastern Europe		Non PWID
2013	33	34	<=60	Homme	Asia/Oceania	Georgia	PWID
2009	19	24	<=60	Homme	Switzerland	Switzerland	Non PWID
2007	28	35	<=60	Homme	Switzerland	Switzerland	PWID
1999	41	56	<=60	Homme	Switzerland	Switzerland	PWID
2012	38	40	<=60	Homme	Eastern Europe		Non PWID
2013	49	50	<=60	Homme	Switzerland	Switzerland	PWID
2010	26	30	<=60	Femme	Southern Europe	Former Yugoslavia	Non PWID
2008	44	50	<=60	Homme	Switzerland	Switzerland	PWID
2009	48	53	<=60	Femme	Africa		Non PWID
1992	28	50	<=60	Femme	Southern Europe	Italy	PWID
2010	47	51	<=60	Homme	Switzerland	Switzerland	PWID
2008	28	34	<=60	Femme	Switzerland	Switzerland	Non PWID
1996	21	39	<=60	Femme	Switzerland	Switzerland	PWID
1993	33	54	<=60	Homme	Switzerland	Switzerland	PWID
2009	48	53	<=60	Homme	Switzerland	Switzerland	Non PWID
1998	33	49	<=60	Homme	Switzerland	Switzerland	PWID
1996	44	62	>60	Homme	Switzerland	Switzerland	PWID
2008	37	43	<=60	Femme	Southern Europe	Portugal	Non PWID
2008	23	29	<=60	Femme	Switzerland	Switzerland	PWID
2007	37	44	<=60	Homme	Southern Europe	Italy	PWID
2011	59	62	>60	Homme	Southern Europe	Former Yugoslavia	Non PWID
2004	39	49	<=60	Homme	Switzerland	Switzerland	PWID
1997	42	59	<=60	Homme	Switzerland	Switzerland	Non PWID
2005	44	53	<=60	Homme	Switzerland	Switzerland	Non PWID
2009	35	40	<=60	Femme	Eastern Europe	Russia	Non PWID
1998	24	40	<=60	Homme	Switzerland	Switzerland	PWID
1997	20	37	<=60	Homme	Switzerland	Switzerland	PWID
2003	45	56	<=60	Homme	Switzerland	Switzerland	PWID
1995	28	47	<=60	Femme	Southern Europe	Former Yugoslavia	PWID
2012	43	45	<=60	Homme	Eastern Europe	Russia	PWID
2007	47	54	<=60	Femme	Switzerland	Switzerland	Non PWID
1997	27	44	<=60	Homme	Switzerland	Switzerland	PWID
1993	36	57	<=60	Homme	Switzerland	Switzerland	PWID
1998	44	60	<=60	Homme	Switzerland	Switzerland	PWID
1998	23	39	<=60	Homme	Switzerland	Switzerland	PWID
2009	51	56	<=60	Femme	Southern Europe	Italy	Non PWID
2009	26	31	<=60	Homme	Asia/Oceania	Georgia	PWID
2009	42	47	<=60	Homme	Switzerland	Switzerland	PWID
2002	26	38	<=60	Femme	Switzerland	Switzerland	PWID
1997	22	39	<=60	Homme	America		Non PWID
2010	27	31	<=60	Femme	Switzerland	Switzerland	PWID
2013	34	35	<=60	Homme	Eastern Europe	Russia	Non PWID
1997	37	54	<=60	Homme	Southern Europe	Spain	PWID
2011	43	46	<=60	Femme	Africa		Non PWID
2002	52	64	>60	Homme	Switzerland	Switzerland	PWID
2004	55	65	>60	Femme	Switzerland	Switzerland	PWID
2010	40	44	<=60	Homme	Switzerland	Switzerland	Non PWID
1996	30	48	<=60	Femme	Switzerland	Switzerland	PWID
2000	36	50	<=60	Homme	Switzerland	Switzerland	PWID
2001	29	42	<=60	Homme	Switzerland	Switzerland	PWID
2003	42	53	<=60	Femme	Switzerland	Switzerland	Non PWID
2004	27	37	<=60	Femme	Switzerland	Switzerland	Non PWID
2007	48	55	<=60	Homme	Switzerland	Switzerland	Non PWID
2010	69	73	>60	Femme	Switzerland	Switzerland	Non PWID
1997	25	42	<=60	Femme	Switzerland	Switzerland	PWID
2010	42	46	<=60	Homme	Southern Europe	Spain	PWID
2007	36	43	<=60	Homme	Switzerland	Switzerland	Non PWID
2005	42	51	<=60	Homme	Southern Europe	Italy	Non PWID
1996	31	49	<=60	Homme	Switzerland	Switzerland	PWID
2006	48	56	<=60	Femme			PWID
1995	48	67	>60	Homme	Switzerland	Switzerland	Non PWID
2009	45	50	<=60	Femme	Switzerland	Switzerland	PWID
1997	34	51	<=60	Homme	Switzerland	Switzerland	Non PWID
1994	28	48	<=60	Homme	Switzerland	Switzerland	PWID
2005	73	82	>60	Femme	Switzerland	Switzerland	Non PWID
1999	39	54	<=60	Femme	Switzerland	Switzerland	PWID
2011	57	60	<=60	Femme	Switzerland	Switzerland	Non PWID
2011	51	54	<=60	Femme	Africa		Non PWID
1998	32	48	<=60	Homme	Switzerland	Switzerland	PWID
1995	42	61	>60	Homme	Switzerland	Switzerland	PWID
2010	41	45	<=60	Femme	Switzerland	Switzerland	PWID
2013	23	24	<=60	Homme	Southern Europe	Portugal	Non PWID
1995	37	56	<=60	Homme	Switzerland	Switzerland	PWID
2011	40	43	<=60	Homme	Switzerland	Switzerland	Non PWID
2004	27	37	<=60	Homme	Eastern Europe	Russia	PWID
1999	34	49	<=60	Homme	Africa		PWID
1998	24	40	<=60	Homme	Switzerland	Switzerland	PWID
1995	22	41	<=60	Homme	Switzerland	Switzerland	PWID
1997	32	49	<=60	Homme	Switzerland	Switzerland	PWID
2011	45	48	<=60	Homme	Switzerland	Switzerland	PWID
2005	32	41	<=60	Homme	Asia/Oceania		Non PWID
2011	55	58	<=60	Femme	Switzerland	Switzerland	Non PWID
2003	30	41	<=60	Homme	Switzerland	Switzerland	PWID
1991	23	46	<=60	Homme	Switzerland	Switzerland	PWID
2012	46	48	<=60	Femme	Switzerland	Switzerland	PWID
1993	22	43	<=60	Homme	Switzerland	Switzerland	PWID
2002	24	36	<=60	Homme	Switzerland	Switzerland	PWID
2006	46	54	<=60	Homme	Switzerland	Switzerland	Non PWID
2011	27	30	<=60	Femme	Switzerland	Switzerland	PWID
2008	45	51	<=60	Homme	Africa		Non PWID
2005	26	35	<=60	Homme	Switzerland	Switzerland	PWID
2012	26	28	<=60	Femme	Switzerland	Switzerland	PWID
2000	31	45	<=60	Femme	Switzerland	Switzerland	PWID
2013	43	44	<=60	Homme	Southern Europe	Italy	PWID
2001	34	47	<=60	Homme	Switzerland	Switzerland	PWID
2009	74	79	>60	Homme	Southern Europe	Spain	Non PWID
1993	52	73	>60	Homme	Southern Europe	Italy	Non PWID
2003	32	43	<=60	Homme	Switzerland	Switzerland	PWID
2002	34	46	<=60	Homme	Southern Europe	Spain	PWID
2007	29	36	<=60	Homme			PWID
1997	28	45	<=60	Homme	Switzerland	Switzerland	PWID
2013	45	46	<=60	Femme	Switzerland	Switzerland	PWID
2013	47	48	<=60	Homme	Switzerland	Switzerland	PWID
1995	30	49	<=60	Homme	Switzerland	Switzerland	PWID
1999	30	45	<=60	Femme	Switzerland	Switzerland	PWID
2013	44	45	<=60	Femme	Switzerland	Switzerland	Non PWID
2011	60	63	>60	Homme	Switzerland	Switzerland	Non PWID
1992	20	42	<=60	Homme	Switzerland	Switzerland	PWID
2007	42	49	<=60	Femme	Switzerland	Switzerland	Non PWID
2010	35	39	<=60	Homme	Asia/Oceania	Georgia	PWID
2011	47	50	<=60	Femme	Switzerland	Switzerland	Non PWID
2011	52	55	<=60	Femme	Switzerland	Switzerland	PWID
2007	42	49	<=60	Femme	Africa		Non PWID
2013	38	39	<=60	Homme	Southern Europe	Italy	PWID
2006	25	33	<=60	Femme	Eastern Europe		Non PWID
2010	28	32	<=60	Homme	Switzerland	Switzerland	PWID
2009	51	56	<=60	Homme	Southern Europe	Spain	PWID
2003	38	49	<=60	Homme	Switzerland	Switzerland	PWID
2000	42	56	<=60	Homme	Africa		Non PWID
2002	38	50	<=60	Homme	Switzerland	Switzerland	PWID
2008	28	34	<=60	Homme	Switzerland	Switzerland	PWID
2004	24	34	<=60	Homme	Switzerland	Switzerland	PWID
1991	24	47	<=60	Homme	Switzerland	Switzerland	PWID
1996	30	48	<=60	Homme	Switzerland	Switzerland	Non PWID
1993	31	52	<=60	Homme	Switzerland	Switzerland	PWID
2013	35	36	<=60	Homme	Southern Europe	Portugal	Non PWID
1999	19	34	<=60	Homme	Switzerland	Switzerland	PWID
2007	28	35	<=60	Homme	Switzerland	Switzerland	PWID
2012	52	54	<=60	Homme	Switzerland	Switzerland	PWID
1999	23	38	<=60	Femme	Switzerland	Switzerland	PWID
2012	53	55	<=60	Homme	Switzerland	Switzerland	Non PWID
1995	36	55	<=60	Homme	Switzerland	Switzerland	PWID
2008	25	31	<=60	Homme	Switzerland	Switzerland	PWID
1993	72	93	>60	Homme	Switzerland	Switzerland	Non PWID
2010	35	39	<=60	Homme	Southern Europe		Non PWID
2007	27	34	<=60	Homme	Switzerland	Switzerland	PWID
1997	24	41	<=60	Homme	Switzerland	Switzerland	PWID
2012	73	75	>60	Femme	Southern Europe	Italy	Non PWID
2003	39	50	<=60	Femme	Switzerland	Switzerland	PWID
1998	36	52	<=60	Homme	Switzerland	Switzerland	Non PWID
2009	28	33	<=60	Homme	Southern Europe	Portugal	Non PWID
2004	36	46	<=60	Homme	Switzerland	Switzerland	PWID
2002	39	51	<=60	Femme	Africa		Non PWID
2013	32	33	<=60	Homme	Asia/Oceania	Georgia	PWID
2003	42	53	<=60	Femme	Switzerland	Switzerland	PWID
2008	81	87	>60	Femme	Southern Europe	Spain	Non PWID
1995	29	48	<=60	Femme	Switzerland	Switzerland	PWID
2011	46	49	<=60	Femme	Switzerland	Switzerland	PWID
2006	22	30	<=60	Homme	Eastern Europe	Russia	PWID
2004	37	47	<=60	Homme	Switzerland	Switzerland	Non PWID
2008	46	52	<=60	Femme	Asia/Oceania		Non PWID
1996	44	62	>60	Femme	Switzerland	Switzerland	Non PWID
2003	42	53	<=60	Femme	Switzerland	Switzerland	Non PWID
2004	33	43	<=60	Femme	Southern Europe	Former Yugoslavia	Non PWID
1994	69	89	>60	Femme	Switzerland	Switzerland	Non PWID
2012	22	24	<=60	Homme	Northern Europe		PWID
2004	37	47	<=60	Homme	Switzerland	Switzerland	Non PWID
2002	47	59	<=60	Femme	Switzerland	Switzerland	Non PWID
2006	58	66	>60	Femme	Switzerland	Switzerland	Non PWID
1995	48	67	>60	Femme	Switzerland	Switzerland	Non PWID
2012	51	53	<=60	Femme	Switzerland	Switzerland	PWID
2002	36	48	<=60	Homme	Asia/Oceania		Non PWID
2000	21	35	<=60	Homme	Switzerland	Switzerland	PWID
2005	37	46	<=60	Homme	Switzerland	Switzerland	PWID
2009	24	29	<=60	Femme	Switzerland	Switzerland	PWID
2002	32	44	<=60	Femme	Switzerland	Switzerland	PWID
1997	34	51	<=60	Femme	Eastern Europe	Russia	Non PWID
2004	60	70	>60	Femme	Asia/Oceania		Non PWID
2008	45	51	<=60	Femme	Switzerland	Switzerland	PWID
2004	41	51	<=60	Femme	Western Europe		PWID
2004	46	56	<=60	Femme	Switzerland	Switzerland	Non PWID
2013	27	28	<=60	Homme	Switzerland	Switzerland	PWID
2002	43	55	<=60	Homme	Switzerland	Switzerland	Non PWID
2003	47	58	<=60	Homme	Switzerland	Switzerland	PWID
2012	26	28	<=60	Homme			PWID
1998	42	58	<=60	Homme	Switzerland	Switzerland	PWID
2010	33	37	<=60	Homme	Switzerland	Switzerland	PWID
2007	19	26	<=60	Femme	Switzerland	Switzerland	Non PWID
2003	28	39	<=60	Homme	Switzerland	Switzerland	PWID
2010	30	34	<=60	Femme	Southern Europe	Portugal	Non PWID
2007	37	44	<=60	Homme	Switzerland	Switzerland	Non PWID
2011	58	61	>60	Femme	Switzerland	Switzerland	Non PWID
2012	56	58	<=60	Femme	Eastern Europe		Non PWID
2011	36	39	<=60	Homme	Western Europe		Non PWID
2008	31	37	<=60	Femme	Southern Europe	Portugal	Non PWID
2007	39	46	<=60	Homme	Eastern Europe		Non PWID
2002	48	60	<=60	Femme	Asia/Oceania		PWID
1997	34	51	<=60	Homme	Switzerland	Switzerland	PWID
2007	40	47	<=60	Homme	Switzerland	Switzerland	PWID
1995	33	52	<=60	Homme	Switzerland	Switzerland	PWID
2009	41	46	<=60	Homme	Southern Europe	Italy	Non PWID
2007	38	45	<=60	Homme	Switzerland	Switzerland	PWID
2011	34	37	<=60	Homme	Western Europe		Non PWID
2000	31	45	<=60	Femme	Switzerland	Switzerland	PWID
2008	47	53	<=60	Femme	Eastern Europe		Non PWID
1999	32	47	<=60	Homme	Switzerland	Switzerland	PWID
2013	40	41	<=60	Femme	Switzerland	Switzerland	PWID
2003	51	62	>60	Homme	Switzerland	Switzerland	Non PWID
2007	30	37	<=60	Homme	Switzerland	Switzerland	Non PWID
2012	47	49	<=60	Femme	Africa		Non PWID
2007	35	42	<=60	Homme	Southern Europe	Italy	PWID
2012	30	32	<=60	Homme	Switzerland	Switzerland	PWID
2006	35	43	<=60	Homme	Switzerland	Switzerland	PWID
2013	53	54	<=60	Homme	Switzerland	Switzerland	Non PWID
1992	23	45	<=60	Homme	Switzerland	Switzerland	PWID
2013	32	33	<=60	Femme	Switzerland	Switzerland	Non PWID
2007	40	47	<=60	Homme	Switzerland	Switzerland	PWID
2010	56	60	<=60	Homme	Switzerland	Switzerland	Non PWID
2011	29	32	<=60	Homme	Asia/Oceania	Georgia	Non PWID
2003	23	34	<=60	Femme	Switzerland	Switzerland	PWID
2006	56	64	>60	Homme	Switzerland	Switzerland	Non PWID
2010	57	61	>60	Homme	Switzerland	Switzerland	PWID
2002	46	58	<=60	Femme	Switzerland	Switzerland	PWID
2012	51	53	<=60	Femme	Switzerland	Switzerland	PWID
1993	29	50	<=60	Femme	Southern Europe	Italy	PWID
2008	47	53	<=60	Femme	Southern Europe		PWID
2005	60	69	>60	Femme	Southern Europe	Former Yugoslavia	Non PWID
2003	23	34	<=60	Homme	Switzerland	Switzerland	PWID
2007	47	54	<=60	Homme	Western Europe	Germany	PWID
2009	55	60	<=60	Homme	Switzerland	Switzerland	Non PWID
2009	45	50	<=60	Homme	Switzerland	Switzerland	PWID
2006	47	55	<=60	Homme	Switzerland	Switzerland	PWID
2013	34	35	<=60	Homme	Eastern Europe		PWID
2011	31	34	<=60	Homme	Western Europe	Germany	Non PWID
2004	21	31	<=60	Homme	Southern Europe	Portugal	PWID
2009	53	58	<=60	Homme	Switzerland	Switzerland	Non PWID
2007	34	41	<=60	Homme	Eastern Europe	Russia	PWID
2013	67	68	>60	Femme	Switzerland	Switzerland	Non PWID
2002	29	41	<=60	Homme	Eastern Europe		PWID
2004	25	35	<=60	Femme	Switzerland	Switzerland	PWID
2006	37	45	<=60	Homme	Switzerland	Switzerland	Non PWID
2013	19	20	<=60	Homme	Eastern Europe	Russia	Non PWID
2013	51	52	<=60	Femme	Switzerland	Switzerland	PWID
2013	44	45	<=60	Homme	Switzerland	Switzerland	PWID
1998	28	44	<=60	Homme	Switzerland	Switzerland	PWID
2013	37	38	<=60	Femme	Switzerland	Switzerland	PWID
2006	34	42	<=60	Homme	Southern Europe	Spain	Non PWID
2008	61	67	>60	Homme	Eastern Europe		Non PWID
2006	81	89	>60	Femme	Switzerland	Switzerland	Non PWID
2007	48	55	<=60	Homme	Switzerland	Switzerland	Non PWID
1993	54	75	>60	Homme	Southern Europe	Italy	Non PWID
1996	26	44	<=60	Homme	Switzerland	Switzerland	PWID
2007	26	33	<=60	Femme	Asia/Oceania		PWID
2005	72	81	>60	Femme	Southern Europe	Italy	Non PWID
2012	39	41	<=60	Femme	Northern Europe		Non PWID
1993	58	79	>60	Femme	Switzerland	Switzerland	Non PWID
2002	59	71	>60	Homme	Switzerland	Switzerland	Non PWID
2002	77	89	>60	Homme	Switzerland	Switzerland	Non PWID
2005	55	64	>60	Homme	Southern Europe	Former Yugoslavia	Non PWID
2010	43	47	<=60	Homme	Western Europe	France	Non PWID
2008	50	56	<=60	Homme	Southern Europe	Italy	PWID
2001	48	61	>60	Femme	Switzerland	Switzerland	PWID
1998	45	61	>60	Homme	Switzerland	Switzerland	Non PWID
2012	40	42	<=60	Femme	Switzerland	Switzerland	PWID
2003	36	47	<=60	Homme	Switzerland	Switzerland	PWID
2008	44	50	<=60	Femme	Switzerland	Switzerland	Non PWID
2001	36	49	<=60	Homme	Southern Europe	Italy	PWID
2000	38	52	<=60	Homme	Switzerland	Switzerland	Non PWID
2004	30	40	<=60	Homme	Switzerland	Switzerland	PWID
2013	53	54	<=60	Femme	America		Non PWID
2005	29	38	<=60	Femme	Southern Europe	Italy	Non PWID
2006	55	63	>60	Femme	Switzerland	Switzerland	PWID
1999	66	81	>60	Homme	Switzerland	Switzerland	Non PWID
1992	29	51	<=60	Femme	Switzerland	Switzerland	PWID
2007	50	57	<=60	Homme	Asia/Oceania	Georgia	PWID
1992	23	45	<=60	Homme	Switzerland	Switzerland	PWID
1998	25	41	<=60	Femme	Switzerland	Switzerland	PWID
2010	60	64	>60	Femme	Switzerland	Switzerland	Non PWID
2006	77	85	>60	Femme	Southern Europe	Italy	Non PWID
2003	65	76	>60	Homme	Switzerland	Switzerland	Non PWID
2009	36	41	<=60	Homme	Switzerland	Switzerland	Non PWID
2006	39	47	<=60	Homme	Switzerland	Switzerland	Non PWID
2009	55	60	<=60	Femme	Southern Europe	Former Yugoslavia	Non PWID
2000	35	49	<=60	Femme	Switzerland	Switzerland	PWID
1992	21	43	<=60	Homme	Switzerland	Switzerland	Non PWID
2000	37	51	<=60	Homme	Switzerland	Switzerland	Non PWID
1994	22	42	<=60	Homme	Switzerland	Switzerland	PWID
2010	59	63	>60	Femme	Switzerland	Switzerland	Non PWID
2000	66	80	>60	Femme	Switzerland	Switzerland	Non PWID
1998	30	46	<=60	Femme	Switzerland	Switzerland	PWID
2002	33	45	<=60	Homme	Switzerland	Switzerland	PWID
2006	33	41	<=60	Homme	Western Europe	Germany	PWID
2005	32	41	<=60	Homme	Switzerland	Switzerland	Non PWID
2007	41	48	<=60	Homme	Asia/Oceania		Non PWID
1993	44	65	>60	Homme	Switzerland	Switzerland	Non PWID
2011	45	48	<=60	Homme	Switzerland	Switzerland	PWID
2013	44	45	<=60	Femme	Eastern Europe		PWID
2008	47	53	<=60	Homme	Western Europe	France	PWID
2007	33	40	<=60	Femme	Eastern Europe	Russia	Non PWID
1999	21	36	<=60	Femme	Switzerland	Switzerland	PWID
2005	40	49	<=60	Homme	Switzerland	Switzerland	Non PWID
2006	39	47	<=60	Homme	Switzerland	Switzerland	PWID
2012	83	85	>60	Homme	Switzerland	Switzerland	Non PWID
2003	71	82	>60	Femme	Switzerland	Switzerland	Non PWID
1994	30	50	<=60	Homme	Switzerland	Switzerland	PWID
1997	43	60	<=60	Homme	Switzerland	Switzerland	PWID
2011	56	59	<=60	Homme	Switzerland	Switzerland	PWID
2003	55	66	>60	Homme	Eastern Europe		Non PWID
2001	34	47	<=60	Homme	Africa		Non PWID
1990	26	50	<=60	Femme	Switzerland	Switzerland	PWID
2008	28	34	<=60	Homme	Eastern Europe		Non PWID
2006	30	38	<=60	Femme	Switzerland	Switzerland	Non PWID
2005	51	60	<=60	Homme	Southern Europe	Italy	PWID
2009	38	43	<=60	Femme	Eastern Europe		Non PWID
1991	46	69	>60	Femme	America		Non PWID
2013	26	27	<=60	Homme			PWID
2005	30	39	<=60	Homme	Switzerland	Switzerland	PWID
2009	43	48	<=60	Homme	Southern Europe	Italy	Non PWID
2000	23	37	<=60	Femme	Switzerland	Switzerland	PWID
2011	38	41	<=60	Femme	Asia/Oceania	Georgia	Non PWID
1992	25	47	<=60	Femme	Switzerland	Switzerland	PWID
2011	30	33	<=60	Homme	Asia/Oceania	Georgia	PWID
2006	45	53	<=60	Homme	Switzerland	Switzerland	Non PWID
1997	37	54	<=60	Homme	Switzerland	Switzerland	PWID
2004	28	38	<=60	Homme	Switzerland	Switzerland	Non PWID
2010	28	32	<=60	Femme	Asia/Oceania		Non PWID
2011	76	79	>60	Femme	Switzerland	Switzerland	Non PWID
2012	35	37	<=60	Homme	Asia/Oceania	Georgia	PWID
2009	48	53	<=60	Homme	Switzerland	Switzerland	PWID
2008	73	79	>60	Femme	Southern Europe	Italy	Non PWID
2000	29	43	<=60	Femme	Switzerland	Switzerland	PWID
2012	45	47	<=60	Homme	Switzerland	Switzerland	PWID
2007	21	28	<=60	Homme	Switzerland	Switzerland	PWID
2006	56	64	>60	Homme	Switzerland	Switzerland	Non PWID
1993	32	53	<=60	Homme	Switzerland	Switzerland	PWID
2000	36	50	<=60	Homme	Switzerland	Switzerland	PWID
2001	37	50	<=60	Homme	Switzerland	Switzerland	PWID
1992	30	52	<=60	Homme	Switzerland	Switzerland	PWID
1994	35	55	<=60	Homme	Switzerland	Switzerland	Non PWID
2003	32	43	<=60	Homme	Switzerland	Switzerland	Non PWID
2007	61	68	>60	Femme	Switzerland	Switzerland	Non PWID
2009	24	29	<=60	Femme	Switzerland	Switzerland	PWID
2009	44	49	<=60	Femme			PWID
1999	30	45	<=60	Femme	Switzerland	Switzerland	PWID
2008	46	52	<=60	Homme	Switzerland	Switzerland	PWID
2011	54	57	<=60	Femme	Switzerland	Switzerland	PWID
2007	31	38	<=60	Homme	Switzerland	Switzerland	PWID
2010	47	51	<=60	Homme	Switzerland	Switzerland	PWID
1996	33	51	<=60	Homme	Switzerland	Switzerland	PWID
2007	73	80	>60	Femme	Western Europe	France	Non PWID
2009	59	64	>60	Femme	Switzerland	Switzerland	Non PWID
2003	40	51	<=60	Femme	Switzerland	Switzerland	Non PWID
2009	53	58	<=60	Femme	Western Europe	Germany	PWID
2009	39	44	<=60	Homme	Switzerland	Switzerland	PWID
2013	58	59	<=60	Homme	Switzerland	Switzerland	PWID
2012	29	31	<=60	Homme	Asia/Oceania	Georgia	PWID
2009	33	38	<=60	Homme	Asia/Oceania	Georgia	PWID
2010	38	42	<=60	Homme	Switzerland	Switzerland	PWID
2008	28	34	<=60	Homme	Switzerland	Switzerland	PWID
2007	44	51	<=60	Homme	Switzerland	Switzerland	Non PWID
1999	31	46	<=60	Homme	Switzerland	Switzerland	PWID
1993	24	45	<=60	Femme	Switzerland	Switzerland	PWID
2006	29	37	<=60	Femme	Southern Europe	Italy	PWID
2011	29	32	<=60	Homme	Asia/Oceania	Georgia	PWID
2011	46	49	<=60	Femme	Switzerland	Switzerland	Non PWID
2007	22	29	<=60	Femme	Switzerland	Switzerland	Non PWID
1998	34	50	<=60	Homme	Switzerland	Switzerland	PWID
1994	27	47	<=60	Homme	Southern Europe	Portugal	Non PWID
1998	44	60	<=60	Femme	Switzerland	Switzerland	PWID
1998	33	49	<=60	Femme	Switzerland	Switzerland	PWID
2012	52	54	<=60	Femme	Switzerland	Switzerland	Non PWID
1997	47	64	>60	Femme	Switzerland	Switzerland	PWID
2008	38	44	<=60	Homme	Southern Europe	Spain	Non PWID
2011	55	58	<=60	Homme	Switzerland	Switzerland	Non PWID
2005	36	45	<=60	Homme	Switzerland	Switzerland	PWID
2010	49	53	<=60	Homme	Southern Europe	Italy	PWID
2010	38	42	<=60	Homme	Asia/Oceania	Georgia	PWID
1997	45	62	>60	Homme	Switzerland	Switzerland	Non PWID
2012	29	31	<=60	Homme	Eastern Europe		Non PWID
2002	48	60	<=60	Homme	Switzerland	Switzerland	PWID
1996	39	57	<=60	Homme	Switzerland	Switzerland	Non PWID
2012	29	31	<=60	Homme	Southern Europe	Former Yugoslavia	PWID
2013	54	55	<=60	Homme	Switzerland	Switzerland	PWID
1993	26	47	<=60	Homme	Switzerland	Switzerland	PWID
2008	59	65	>60	Femme	Switzerland	Switzerland	Non PWID
2012	43	45	<=60	Homme	Switzerland	Switzerland	PWID
2013	49	50	<=60	Homme	Switzerland	Switzerland	Non PWID
1998	25	41	<=60	Homme	Switzerland	Switzerland	PWID
1999	27	42	<=60	Femme	Switzerland	Switzerland	Non PWID
2011	35	38	<=60	Homme	Switzerland	Switzerland	Non PWID
2003	31	42	<=60	Homme	Southern Europe	Italy	PWID
1995	63	82	>60	Homme	Switzerland	Switzerland	Non PWID
1995	34	53	<=60	Homme	Switzerland	Switzerland	PWID
2013	57	58	<=60	Homme	Switzerland	Switzerland	Non PWID
2001	42	55	<=60	Homme	Southern Europe	Portugal	Non PWID
2012	32	34	<=60	Homme	Switzerland	Switzerland	PWID
2006	34	42	<=60	Homme	Southern Europe	Portugal	PWID
2003	34	45	<=60	Femme	Switzerland	Switzerland	Non PWID
2003	39	50	<=60	Femme	Switzerland	Switzerland	PWID
2006	33	41	<=60	Homme	Southern Europe	Italy	Non PWID
2008	52	58	<=60	Homme	Switzerland	Switzerland	PWID
2003	58	69	>60	Femme	Switzerland	Switzerland	Non PWID
2003	31	42	<=60	Homme	Switzerland	Switzerland	PWID
1998	31	47	<=60	Homme	Switzerland	Switzerland	PWID
2011	49	52	<=60	Homme	Switzerland	Switzerland	Non PWID
1997	24	41	<=60	Homme	Switzerland	Switzerland	PWID
2004	25	35	<=60	Femme	Switzerland	Switzerland	Non PWID
2009	48	53	<=60	Femme	Western Europe	Germany	Non PWID
1997	34	51	<=60	Homme	Switzerland	Switzerland	PWID
2003	54	65	>60	Femme	Switzerland	Switzerland	Non PWID
1993	37	58	<=60	Femme	Switzerland	Switzerland	PWID
2013	44	45	<=60	Homme	Switzerland	Switzerland	Non PWID
2000	72	86	>60	Femme	Southern Europe	Spain	Non PWID
2006	44	52	<=60	Homme	Africa		Non PWID
2005	32	41	<=60	Homme	Southern Europe	Spain	PWID
1998	26	42	<=60	Homme	Southern Europe	Italy	PWID
1999	29	44	<=60	Homme	Switzerland	Switzerland	PWID
2007	42	49	<=60	Homme	Southern Europe	Italy	PWID
2006	36	44	<=60	Homme	Switzerland	Switzerland	PWID
2009	32	37	<=60	Homme	Southern Europe	Italy	Non PWID
2007	31	38	<=60	Homme	Eastern Europe	Russia	PWID
2013	60	61	>60	Femme	Switzerland	Switzerland	Non PWID
2011	34	37	<=60	Homme	Asia/Oceania		Non PWID
2009	54	59	<=60	Homme	Switzerland	Switzerland	PWID
2007	44	51	<=60	Homme	Switzerland	Switzerland	Non PWID
2012	44	46	<=60	Femme	Switzerland	Switzerland	PWID
2009	42	47	<=60	Femme	Switzerland	Switzerland	Non PWID
2005	44	53	<=60	Femme	Switzerland	Switzerland	Non PWID
1992	43	65	>60	Homme	America		Non PWID
2011	41	44	<=60	Femme	Asia/Oceania		Non PWID
2011	48	51	<=60	Femme	Switzerland	Switzerland	Non PWID
1992	24	46	<=60	Homme	Southern Europe	Former Yugoslavia	PWID
1999	36	51	<=60	Homme	Switzerland	Switzerland	Non PWID
1997	27	44	<=60	Femme	Switzerland	Switzerland	Non PWID
1992	29	51	<=60	Homme	Switzerland	Switzerland	PWID
2006	30	38	<=60	Femme	Southern Europe	Italy	PWID
2010	68	72	>60	Femme			Non PWID
2003	38	49	<=60	Homme	Switzerland	Switzerland	PWID
1991	22	45	<=60	Femme	Switzerland	Switzerland	PWID
1999	31	46	<=60	Femme	America		Non PWID
2009	24	29	<=60	Homme	Switzerland	Switzerland	PWID
2009	44	49	<=60	Homme	Switzerland	Switzerland	PWID
2012	61	63	>60	Homme	Switzerland	Switzerland	Non PWID
2002	48	60	<=60	Homme	Switzerland	Switzerland	Non PWID
2002	22	34	<=60	Homme	Switzerland	Switzerland	PWID
2007	41	48	<=60	Homme	Switzerland	Switzerland	PWID
2013	52	53	<=60	Homme	Switzerland	Switzerland	PWID
2007	35	42	<=60	Homme	Western Europe	Germany	Non PWID
2010	29	33	<=60	Homme	Switzerland	Switzerland	PWID
2008	70	76	>60	Femme	Southern Europe	Italy	Non PWID
1990	31	55	<=60	Homme	Switzerland	Switzerland	Non PWID
2011	30	33	<=60	Femme	Switzerland	Switzerland	Non PWID
2013	78	79	>60	Femme	Switzerland	Switzerland	Non PWID
2002	42	54	<=60	Femme	Switzerland	Switzerland	Non PWID
1995	24	43	<=60	Homme	Switzerland	Switzerland	PWID
1993	25	46	<=60	Homme	Switzerland	Switzerland	PWID
2004	26	36	<=60	Homme	Switzerland	Switzerland	PWID
2012	44	46	<=60	Homme	Switzerland	Switzerland	PWID
2004	48	58	<=60	Homme	Southern Europe	Former Yugoslavia	Non PWID
2005	49	58	<=60	Homme	Switzerland	Switzerland	PWID
2001	24	37	<=60	Homme	Switzerland	Switzerland	PWID
2008	48	54	<=60	Homme	Switzerland	Switzerland	PWID
1999	37	52	<=60	Homme	Switzerland	Switzerland	Non PWID
1993	33	54	<=60	Homme	Switzerland	Switzerland	PWID
2011	18	21	<=60	Femme	Switzerland	Switzerland	Non PWID
2012	42	44	<=60	Homme	Asia/Oceania	Georgia	PWID
1993	35	56	<=60	Homme	Switzerland	Switzerland	PWID
1997	36	53	<=60	Femme	Switzerland	Switzerland	PWID
1997	26	43	<=60	Femme	Southern Europe	Italy	PWID
2007	35	42	<=60	Femme	Eastern Europe	Russia	Non PWID
2013	29	30	<=60	Femme	Switzerland	Switzerland	PWID
2004	25	35	<=60	Homme	Southern Europe	Italy	PWID
2004	50	60	<=60	Homme	Switzerland	Switzerland	Non PWID
1994	30	50	<=60	Homme	Switzerland	Switzerland	PWID
2000	18	32	<=60	Homme	Switzerland	Switzerland	PWID
1998	27	43	<=60	Femme	Switzerland	Switzerland	PWID
1994	25	45	<=60	Homme	Southern Europe	Italy	PWID
2006	41	49	<=60	Homme	Switzerland	Switzerland	Non PWID
2008	38	44	<=60	Homme	Switzerland	Switzerland	PWID
1994	23	43	<=60	Homme	Switzerland	Switzerland	Non PWID
2013	55	56	<=60	Homme	Switzerland	Switzerland	PWID
2011	69	72	>60	Femme	Switzerland	Switzerland	Non PWID
2001	34	47	<=60	Homme	Southern Europe	Italy	PWID
2009	44	49	<=60	Homme	Switzerland	Switzerland	PWID
2005	27	36	<=60	Homme	Asia/Oceania		PWID
2013	50	51	<=60	Homme	Southern Europe	Italy	PWID
2007	42	49	<=60	Femme	Switzerland	Switzerland	PWID
2004	29	39	<=60	Homme	Switzerland	Switzerland	Non PWID
2006	55	63	>60	Femme	Switzerland	Switzerland	Non PWID
2005	47	56	<=60	Homme	Switzerland	Switzerland	Non PWID
2012	26	28	<=60	Femme	America		PWID
2011	48	51	<=60	Homme	America		Non PWID
2003	30	41	<=60	Femme	Southern Europe	Former Yugoslavia	PWID
2012	38	40	<=60	Homme	Switzerland	Switzerland	PWID
1999	22	37	<=60	Femme	Switzerland	Switzerland	PWID
2013	54	55	<=60	Homme	Switzerland	Switzerland	Non PWID
2013	38	39	<=60	Homme	Switzerland	Switzerland	PWID
2006	49	57	<=60	Femme	Switzerland	Switzerland	Non PWID
2003	74	85	>60	Femme	Switzerland	Switzerland	Non PWID
2006	20	28	<=60	Homme	Switzerland	Switzerland	PWID
2010	48	52	<=60	Femme	Eastern Europe	Russia	Non PWID
2012	48	50	<=60	Homme	Switzerland	Switzerland	PWID
1999	52	67	>60	Homme	Southern Europe	Italy	Non PWID
1994	36	56	<=60	Homme	Switzerland	Switzerland	PWID
2012	28	30	<=60	Homme	Asia/Oceania	Georgia	Non PWID
2004	30	40	<=60	Femme	Switzerland	Switzerland	PWID
1998	25	41	<=60	Homme	Switzerland	Switzerland	PWID
2009	55	60	<=60	Homme	Switzerland	Switzerland	Non PWID
2004	32	42	<=60	Homme	Switzerland	Switzerland	Non PWID
1992	24	46	<=60	Femme	Switzerland	Switzerland	PWID
1998	18	34	<=60	Femme	Switzerland	Switzerland	Non PWID
1997	37	54	<=60	Femme	Switzerland	Switzerland	PWID
2011	45	48	<=60	Femme	Switzerland	Switzerland	Non PWID
2011	41	44	<=60	Homme	Switzerland	Switzerland	Non PWID
2002	76	88	>60	Homme	Southern Europe	Italy	Non PWID
2000	63	77	>60	Homme	Switzerland	Switzerland	Non PWID
1992	24	46	<=60	Homme	Switzerland	Switzerland	PWID
2010	49	53	<=60	Homme	Southern Europe	Italy	PWID
2009	56	61	>60	Homme	Switzerland	Switzerland	Non PWID
2004	74	84	>60	Femme	Switzerland	Switzerland	Non PWID
1997	26	43	<=60	Homme	Switzerland	Switzerland	PWID
2007	31	38	<=60	Femme	Switzerland	Switzerland	PWID
2003	27	38	<=60	Femme	Switzerland	Switzerland	PWID
2008	34	40	<=60	Femme	Eastern Europe		Non PWID
2000	27	41	<=60	Femme	Africa		Non PWID
2008	33	39	<=60	Homme	Asia/Oceania	Georgia	PWID
2011	37	40	<=60	Femme	Asia/Oceania		Non PWID
2012	34	36	<=60	Femme	Switzerland	Switzerland	Non PWID
2008	51	57	<=60	Femme	America		Non PWID
2001	40	53	<=60	Femme	America		Non PWID
2001	23	36	<=60	Femme	Switzerland	Switzerland	Non PWID
2009	37	42	<=60	Femme	America		Non PWID
1993	22	43	<=60	Homme	Switzerland	Switzerland	Non PWID
1992	19	41	<=60	Homme	Switzerland	Switzerland	PWID
2006	53	61	>60	Homme	Switzerland	Switzerland	Non PWID
1996	38	56	<=60	Homme	Switzerland	Switzerland	PWID
1994	30	50	<=60	Femme	Switzerland	Switzerland	PWID
2012	26	28	<=60	Femme	Eastern Europe		Non PWID
1997	31	48	<=60	Homme	Switzerland	Switzerland	PWID
2009	48	53	<=60	Femme	Switzerland	Switzerland	Non PWID
2010	41	45	<=60	Femme	Switzerland	Switzerland	Non PWID
2010	77	81	>60	Femme	Switzerland	Switzerland	Non PWID
2013	57	58	<=60	Homme	Switzerland	Switzerland	PWID
2010	29	33	<=60	Homme	Southern Europe	Italy	PWID
2013	43	44	<=60	Homme	Southern Europe	Italy	PWID
1999	25	40	<=60	Femme	Switzerland	Switzerland	Non PWID
2005	24	33	<=60	Homme	Eastern Europe	Russia	Non PWID
1999	35	50	<=60	Homme	Southern Europe	Italy	PWID
2009	50	55	<=60	Homme	Switzerland	Switzerland	PWID
1995	28	47	<=60	Femme	Switzerland	Switzerland	PWID
2013	50	51	<=60	Homme	Western Europe		PWID
1997	25	42	<=60	Femme	Switzerland	Switzerland	PWID
2011	36	39	<=60	Homme	Southern Europe	Italy	PWID
2013	41	42	<=60	Homme	Switzerland	Switzerland	PWID
2012	31	33	<=60	Homme	Southern Europe	Portugal	Non PWID
2001	27	40	<=60	Homme	Switzerland	Switzerland	PWID
1994	27	47	<=60	Femme	Switzerland	Switzerland	PWID
1991	30	53	<=60	Homme	Switzerland	Switzerland	PWID
2013	50	51	<=60	Femme	Switzerland	Switzerland	Non PWID
2009	46	51	<=60	Femme	Switzerland	Switzerland	Non PWID
2012	45	47	<=60	Homme	Switzerland	Switzerland	PWID
2007	34	41	<=60	Homme	Asia/Oceania		Non PWID
2000	62	76	>60	Femme	Southern Europe	Italy	Non PWID
2007	44	51	<=60	Homme	Switzerland	Switzerland	Non PWID
2003	79	90	>60	Femme	Switzerland	Switzerland	Non PWID
2007	26	33	<=60	Femme	Switzerland	Switzerland	PWID
2011	22	25	<=60	Femme	Switzerland	Switzerland	PWID
1998	32	48	<=60	Femme	Switzerland	Switzerland	PWID
2013	72	73	>60	Homme	Switzerland	Switzerland	Non PWID
2002	40	52	<=60	Homme	Switzerland	Switzerland	PWID
2006	19	27	<=60	Femme	Switzerland	Switzerland	PWID
1998	39	55	<=60	Femme	Switzerland	Switzerland	PWID
2009	54	59	<=60	Homme	Switzerland	Switzerland	Non PWID
2011	58	61	>60	Homme	Switzerland	Switzerland	PWID
1995	22	41	<=60	Homme	Southern Europe	Italy	PWID
2011	35	38	<=60	Homme	Switzerland	Switzerland	Non PWID
2011	40	43	<=60	Femme	Southern Europe	Italy	Non PWID
2001	26	39	<=60	Homme	Switzerland	Switzerland	PWID
2010	72	76	>60	Homme	Southern Europe	Italy	Non PWID
1995	50	69	>60	Homme	Switzerland	Switzerland	Non PWID
2002	44	56	<=60	Homme	Switzerland	Switzerland	PWID
2009	74	79	>60	Homme	Southern Europe	Italy	Non PWID
2004	43	53	<=60	Femme	Switzerland	Switzerland	Non PWID
2010	28	32	<=60	Homme	Switzerland	Switzerland	PWID
1995	37	56	<=60	Homme	Switzerland	Switzerland	PWID
1996	41	59	<=60	Femme	Switzerland	Switzerland	Non PWID
2002	29	41	<=60	Femme	Switzerland	Switzerland	PWID
2003	33	44	<=60	Femme	Switzerland	Switzerland	PWID
2006	22	30	<=60	Homme	Switzerland	Switzerland	PWID
2006	19	27	<=60	Homme	Switzerland	Switzerland	PWID
2004	37	47	<=60	Femme	Switzerland	Switzerland	PWID
2000	39	53	<=60	Homme	Switzerland	Switzerland	PWID
2013	43	44	<=60	Homme	Southern Europe	Portugal	PWID
2007	28	35	<=60	Femme	Asia/Oceania		Non PWID
1993	33	54	<=60	Femme	Switzerland	Switzerland	Non PWID
1997	56	73	>60	Homme	Switzerland	Switzerland	Non PWID
1991	24	47	<=60	Homme	Switzerland	Switzerland	PWID
2010	37	41	<=60	Homme	Switzerland	Switzerland	Non PWID
2006	44	52	<=60	Femme	Switzerland	Switzerland	PWID
2004	22	32	<=60	Femme	Africa		Non PWID
2007	69	76	>60	Femme	Switzerland	Switzerland	Non PWID
2013	58	59	<=60	Homme	Southern Europe	Italy	PWID
2001	28	41	<=60	Femme	Switzerland	Switzerland	PWID
2000	32	46	<=60	Homme	Switzerland	Switzerland	PWID
1997	25	42	<=60	Homme	Switzerland	Switzerland	PWID
2001	38	51	<=60	Femme	Switzerland	Switzerland	Non PWID
1998	27	43	<=60	Homme	Switzerland	Switzerland	PWID
2012	37	39	<=60	Homme	Switzerland	Switzerland	Non PWID
2005	67	76	>60	Femme	Africa		Non PWID
2007	34	41	<=60	Homme	Africa		Non PWID
1996	33	51	<=60	Femme	Switzerland	Switzerland	PWID
2009	39	44	<=60	Homme	Switzerland	Switzerland	PWID
1994	28	48	<=60	Homme	Switzerland	Switzerland	PWID
2003	32	43	<=60	Femme	Switzerland	Switzerland	Non PWID
2007	40	47	<=60	Femme	Switzerland	Switzerland	PWID
2002	34	46	<=60	Homme	Switzerland	Switzerland	PWID
1999	30	45	<=60	Homme	Switzerland	Switzerland	PWID
2010	48	52	<=60	Homme	Southern Europe	Portugal	Non PWID
2001	39	52	<=60	Homme	Switzerland	Switzerland	PWID
2006	19	27	<=60	Homme	Switzerland	Switzerland	PWID
1998	40	56	<=60	Homme	Switzerland	Switzerland	PWID
2004	27	37	<=60	Homme	Switzerland	Switzerland	PWID
2004	35	45	<=60	Homme	Switzerland	Switzerland	PWID
2004	36	46	<=60	Femme	Western Europe		PWID
2010	55	59	<=60	Homme	Switzerland	Switzerland	PWID
2003	22	33	<=60	Femme	Switzerland	Switzerland	Non PWID
1991	18	41	<=60	Femme	Southern Europe	Italy	PWID
2011	45	48	<=60	Femme	Southern Europe		PWID
2011	53	56	<=60	Homme	Switzerland	Switzerland	Non PWID
2003	56	67	>60	Homme	Switzerland	Switzerland	PWID
2004	36	46	<=60	Homme	Southern Europe	Former Yugoslavia	PWID
2013	52	53	<=60	Homme	Switzerland	Switzerland	PWID
2009	55	60	<=60	Homme	Switzerland	Switzerland	PWID
2012	70	72	>60	Homme	Eastern Europe		Non PWID
1994	34	54	<=60	Homme	Switzerland	Switzerland	PWID
2006	65	73	>60	Femme	Switzerland	Switzerland	Non PWID
1995	33	52	<=60	Homme	Southern Europe	Italy	PWID
2011	48	51	<=60	Femme	Switzerland	Switzerland	Non PWID
2011	52	55	<=60	Femme	Eastern Europe		Non PWID
2006	49	57	<=60	Femme	Switzerland	Switzerland	Non PWID
2007	33	40	<=60	Femme	Switzerland	Switzerland	Non PWID
2004	83	93	>60	Femme	Switzerland	Switzerland	Non PWID
1996	23	41	<=60	Homme	Switzerland	Switzerland	PWID
2004	36	46	<=60	Homme	Switzerland	Switzerland	PWID
2009	35	40	<=60	Femme	Eastern Europe		Non PWID
2002	30	42	<=60	Femme	Southern Europe	Italy	Non PWID
1995	37	56	<=60	Homme	Switzerland	Switzerland	PWID
2009	44	49	<=60	Femme	Western Europe	Germany	Non PWID
1996	29	47	<=60	Femme	Switzerland	Switzerland	PWID
2008	50	56	<=60	Femme	Switzerland	Switzerland	PWID
2010	36	40	<=60	Homme	Southern Europe	Italy	PWID
2003	41	52	<=60	Homme	Switzerland	Switzerland	PWID
2000	37	51	<=60	Femme	Switzerland	Switzerland	PWID
2009	42	47	<=60	Homme	Southern Europe	Italy	PWID
2000	37	51	<=60	Homme	Switzerland	Switzerland	PWID
2008	44	50	<=60	Homme	Switzerland	Switzerland	PWID
2004	23	33	<=60	Femme	Switzerland	Switzerland	PWID
2005	36	45	<=60	Homme	Switzerland	Switzerland	Non PWID
2007	47	54	<=60	Homme	Switzerland	Switzerland	PWID
2004	46	56	<=60	Homme	Switzerland	Switzerland	PWID
2003	46	57	<=60	Homme	Asia/Oceania		PWID
2006	28	36	<=60	Femme	Switzerland	Switzerland	PWID
2003	30	41	<=60	Homme	Southern Europe	Portugal	PWID
2006	25	33	<=60	Homme	Asia/Oceania	Georgia	PWID
2007	53	60	<=60	Homme	Asia/Oceania		PWID
2005	33	42	<=60	Femme	Switzerland	Switzerland	PWID
2013	63	64	>60	Homme	Switzerland	Switzerland	PWID
2010	42	46	<=60	Homme	Southern Europe	Former Yugoslavia	PWID
2012	48	50	<=60	Femme	Switzerland	Switzerland	PWID
2005	42	51	<=60	Homme	Switzerland	Switzerland	PWID
2004	39	49	<=60	Homme	Switzerland	Switzerland	PWID
2005	40	49	<=60	Homme	Switzerland	Switzerland	PWID
2006	28	36	<=60	Femme	Eastern Europe	Russia	Non PWID
1999	23	38	<=60	Femme	Switzerland	Switzerland	PWID
1998	31	47	<=60	Homme	Switzerland	Switzerland	PWID
2008	42	48	<=60	Homme	Western Europe	Germany	Non PWID
1993	22	43	<=60	Femme	Switzerland	Switzerland	PWID
2011	58	61	>60	Homme	Africa		Non PWID
2009	57	62	>60	Femme	Switzerland	Switzerland	PWID
2006	34	42	<=60	Femme	Switzerland	Switzerland	Non PWID
2011	42	45	<=60	Homme	Switzerland	Switzerland	PWID
2011	30	33	<=60	Femme	Switzerland	Switzerland	PWID
2008	45	51	<=60	Homme	Switzerland	Switzerland	Non PWID
2000	31	45	<=60	Homme	Switzerland	Switzerland	PWID
2006	43	51	<=60	Femme	Switzerland	Switzerland	Non PWID
2004	20	30	<=60	Femme	Switzerland	Switzerland	PWID
2002	30	42	<=60	Homme	Switzerland	Switzerland	Non PWID
2003	55	66	>60	Femme	Switzerland	Switzerland	Non PWID
2013	37	38	<=60	Femme	Switzerland	Switzerland	PWID
2003	46	57	<=60	Homme	Switzerland	Switzerland	Non PWID
1998	24	40	<=60	Homme	Switzerland	Switzerland	PWID
2012	31	33	<=60	Homme	Africa		Non PWID
1993	26	47	<=60	Homme	Switzerland	Switzerland	PWID
2011	21	24	<=60	Homme	Switzerland	Switzerland	PWID
2009	23	28	<=60	Femme	Switzerland	Switzerland	PWID
2006	62	70	>60	Homme	Switzerland	Switzerland	Non PWID
2004	30	40	<=60	Homme	Switzerland	Switzerland	PWID
2005	24	33	<=60	Homme	Asia/Oceania	Georgia	Non PWID
2011	54	57	<=60	Femme	Southern Europe	Italy	PWID
1992	40	62	>60	Homme	Switzerland	Switzerland	PWID
1994	23	43	<=60	Homme	Switzerland	Switzerland	PWID
1997	29	46	<=60	Homme	Switzerland	Switzerland	PWID
2002	36	48	<=60	Homme	Switzerland	Switzerland	PWID
1998	42	58	<=60	Femme	Southern Europe	Former Yugoslavia	Non PWID
2013	44	45	<=60	Homme	Switzerland	Switzerland	PWID
2002	33	45	<=60	Homme	Switzerland	Switzerland	PWID
2008	42	48	<=60	Homme	Switzerland	Switzerland	Non PWID
2003	27	38	<=60	Femme	Southern Europe	Former Yugoslavia	PWID
1993	20	41	<=60	Homme	Switzerland	Switzerland	PWID
2009	22	27	<=60	Femme			Non PWID
2002	62	74	>60	Femme	Switzerland	Switzerland	Non PWID
2002	21	33	<=60	Homme	Switzerland	Switzerland	PWID
2011	30	33	<=60	Homme			Non PWID
2011	42	45	<=60	Homme	Switzerland	Switzerland	Non PWID
2012	34	36	<=60	Homme	Asia/Oceania	Georgia	Non PWID
1999	23	38	<=60	Homme	Switzerland	Switzerland	PWID
2013	35	36	<=60	Homme	Southern Europe	Portugal	PWID
2011	32	35	<=60	Homme	Southern Europe	Italy	PWID
2011	21	24	<=60	Femme	Switzerland	Switzerland	Non PWID
2012	55	57	<=60	Homme	Asia/Oceania	Georgia	Non PWID
2013	43	44	<=60	Homme	Switzerland	Switzerland	PWID
2012	42	44	<=60	Homme	Eastern Europe	Russia	Non PWID
2007	49	56	<=60	Femme	Switzerland	Switzerland	Non PWID
2005	43	52	<=60	Homme	Southern Europe	Italy	Non PWID
1995	27	46	<=60	Femme	Switzerland	Switzerland	PWID
1992	24	46	<=60	Femme	Switzerland	Switzerland	PWID
2009	54	59	<=60	Homme	Southern Europe	Spain	Non PWID
2000	38	52	<=60	Homme	Switzerland	Switzerland	PWID
1993	46	67	>60	Homme	Switzerland	Switzerland	Non PWID
1993	34	55	<=60	Homme	Switzerland	Switzerland	PWID
1994	38	58	<=60	Homme	Switzerland	Switzerland	PWID
2012	53	55	<=60	Femme	Switzerland	Switzerland	PWID
1994	22	42	<=60	Femme	Switzerland	Switzerland	PWID
1996	38	56	<=60	Femme	Switzerland	Switzerland	PWID
2004	28	38	<=60	Homme	Switzerland	Switzerland	PWID
2001	41	54	<=60	Femme	Southern Europe	Former Yugoslavia	Non PWID
2001	36	49	<=60	Homme	Switzerland	Switzerland	PWID
2006	70	78	>60	Femme	Southern Europe	Italy	Non PWID
2010	36	40	<=60	Homme	Switzerland	Switzerland	PWID
2010	58	62	>60	Femme	Switzerland	Switzerland	Non PWID
2000	37	51	<=60	Femme	Switzerland	Switzerland	PWID
2006	30	38	<=60	Homme	Eastern Europe	Russia	PWID
2010	18	22	<=60	Homme	Switzerland	Switzerland	PWID
2011	56	59	<=60	Homme	Switzerland	Switzerland	Non PWID
2004	19	29	<=60	Homme	Switzerland	Switzerland	PWID
2012	50	52	<=60	Homme	Switzerland	Switzerland	PWID
2006	43	51	<=60	Homme	Switzerland	Switzerland	PWID
2012	46	48	<=60	Femme	Switzerland	Switzerland	PWID
2005	34	43	<=60	Femme	Northern Europe		Non PWID
2010	30	34	<=60	Femme	Switzerland	Switzerland	PWID
2013	58	59	<=60	Homme	Switzerland	Switzerland	Non PWID
1999	30	45	<=60	Homme	Switzerland	Switzerland	PWID
2012	42	44	<=60	Homme	Southern Europe	Italy	Non PWID
2011	29	32	<=60	Homme	Switzerland	Switzerland	PWID
2003	35	46	<=60	Homme	Switzerland	Switzerland	PWID
2012	41	43	<=60	Homme	Asia/Oceania		Non PWID
2004	25	35	<=60	Homme	Southern Europe	Former Yugoslavia	PWID
1993	43	64	>60	Homme	Switzerland	Switzerland	Non PWID
2007	43	50	<=60	Homme	Switzerland	Switzerland	PWID
2010	51	55	<=60	Homme	Southern Europe	Italy	PWID
1991	27	50	<=60	Homme	Switzerland	Switzerland	PWID
1993	28	49	<=60	Femme	Switzerland	Switzerland	PWID
2010	24	28	<=60	Homme	Switzerland	Switzerland	PWID
2002	63	75	>60	Femme	Western Europe	Germany	Non PWID
2011	47	50	<=60	Femme	Switzerland	Switzerland	PWID
2004	50	60	<=60	Femme	Southern Europe	Spain	Non PWID
2003	24	35	<=60	Homme	Switzerland	Switzerland	PWID
2011	44	47	<=60	Homme	Switzerland	Switzerland	PWID
2004	49	59	<=60	Homme	Switzerland	Switzerland	PWID
2007	40	47	<=60	Homme	Switzerland	Switzerland	PWID
2011	33	36	<=60	Femme			Non PWID
2008	33	39	<=60	Homme	Asia/Oceania	Georgia	Non PWID
2009	43	48	<=60	Homme	Switzerland	Switzerland	PWID
2010	41	45	<=60	Homme	Switzerland	Switzerland	PWID
2000	46	60	<=60	Femme	Switzerland	Switzerland	PWID
1997	51	68	>60	Femme	Switzerland	Switzerland	Non PWID
2005	29	38	<=60	Homme	Switzerland	Switzerland	PWID
2000	23	37	<=60	Homme	Switzerland	Switzerland	PWID
2004	42	52	<=60	Femme	Switzerland	Switzerland	Non PWID
1993	35	56	<=60	Homme	Switzerland	Switzerland	Non PWID
2005	24	33	<=60	Homme	Switzerland	Switzerland	PWID
2004	32	42	<=60	Homme	Southern Europe	Italy	PWID
2001	34	47	<=60	Femme	Switzerland	Switzerland	PWID
1999	38	53	<=60	Femme	Switzerland	Switzerland	PWID
2009	41	46	<=60	Homme	Switzerland	Switzerland	PWID
2006	47	55	<=60	Homme	America		Non PWID
2005	42	51	<=60	Homme	Western Europe	France	Non PWID
2009	44	49	<=60	Homme	Asia/Oceania		Non PWID
2010	44	48	<=60	Homme	Western Europe		Non PWID
2010	22	26	<=60	Femme	Switzerland	Switzerland	PWID
1995	33	52	<=60	Femme	Switzerland	Switzerland	PWID
2009	40	45	<=60	Femme	Switzerland	Switzerland	PWID
1995	36	55	<=60	Femme	Switzerland	Switzerland	Non PWID
2011	42	45	<=60	Homme	Southern Europe	Portugal	PWID
2002	33	45	<=60	Homme	Asia/Oceania		Non PWID
2006	23	31	<=60	Femme	Switzerland	Switzerland	Non PWID
1996	25	43	<=60	Femme	Switzerland	Switzerland	PWID
2012	34	36	<=60	Femme	Switzerland	Switzerland	PWID
1992	33	55	<=60	Femme	Switzerland	Switzerland	PWID
2013	21	22	<=60	Femme	Switzerland	Switzerland	PWID
1998	49	65	>60	Homme	Africa		Non PWID
2006	50	58	<=60	Homme	Southern Europe	Italy	Non PWID
2005	32	41	<=60	Homme	Switzerland	Switzerland	PWID
2003	35	46	<=60	Homme	Switzerland	Switzerland	PWID
2006	76	84	>60	Femme	Switzerland	Switzerland	Non PWID
2011	36	39	<=60	Femme	Switzerland	Switzerland	Non PWID
2005	38	47	<=60	Homme	Asia/Oceania		Non PWID
1996	44	62	>60	Homme	Switzerland	Switzerland	PWID
1995	48	67	>60	Femme	Southern Europe	Italy	Non PWID
2005	33	42	<=60	Homme	Switzerland	Switzerland	PWID
2013	47	48	<=60	Homme	Switzerland	Switzerland	PWID
2009	77	82	>60	Femme	Southern Europe	Italy	Non PWID
2008	27	33	<=60	Homme	Eastern Europe	Russia	Non PWID
2008	44	50	<=60	Femme	Switzerland	Switzerland	PWID
1998	32	48	<=60	Homme	Switzerland	Switzerland	PWID
2001	20	33	<=60	Femme	Switzerland	Switzerland	PWID
1996	36	54	<=60	Femme	Switzerland	Switzerland	PWID
1993	21	42	<=60	Homme	Switzerland	Switzerland	PWID
2009	48	53	<=60	Homme	Southern Europe	Portugal	PWID
2007	27	34	<=60	Homme			PWID
2010	51	55	<=60	Femme	Switzerland	Switzerland	Non PWID
1996	32	50	<=60	Homme	Switzerland	Switzerland	PWID
1998	37	53	<=60	Femme	Switzerland	Switzerland	Non PWID
1992	32	54	<=60	Homme	Switzerland	Switzerland	PWID
1997	33	50	<=60	Homme	Switzerland	Switzerland	PWID
2010	28	32	<=60	Femme	Switzerland	Switzerland	PWID
2011	25	28	<=60	Homme	America		PWID
2003	24	35	<=60	Femme	Switzerland	Switzerland	Non PWID
2000	41	55	<=60	Homme	Switzerland	Switzerland	Non PWID
2002	55	67	>60	Femme	Switzerland	Switzerland	Non PWID
2010	46	50	<=60	Homme	Switzerland	Switzerland	PWID
2013	46	47	<=60	Homme	Southern Europe	Portugal	PWID
1998	36	52	<=60	Homme	Switzerland	Switzerland	PWID
2008	51	57	<=60	Homme	Switzerland	Switzerland	PWID
1993	18	39	<=60	Homme	Switzerland	Switzerland	Non PWID
2006	51	59	<=60	Homme	Switzerland	Switzerland	PWID
2009	48	53	<=60	Homme	Southern Europe	Italy	Non PWID
2009	42	47	<=60	Femme	Switzerland	Switzerland	Non PWID
2007	37	44	<=60	Homme	Southern Europe		Non PWID
2007	32	39	<=60	Homme	Asia/Oceania		PWID
2009	25	30	<=60	Femme	Switzerland	Switzerland	Non PWID
2002	43	55	<=60	Homme	Switzerland	Switzerland	PWID
2010	67	71	>60	Homme	Switzerland	Switzerland	Non PWID
1994	34	54	<=60	Homme	Switzerland	Switzerland	Non PWID
2002	30	42	<=60	Homme	Switzerland	Switzerland	PWID
1994	29	49	<=60	Homme	Switzerland	Switzerland	PWID
2004	28	38	<=60	Homme	Asia/Oceania	Georgia	Non PWID
2011	51	54	<=60	Femme	Switzerland	Switzerland	PWID
1997	22	39	<=60	Femme	Switzerland	Switzerland	PWID
2013	76	77	>60	Femme	America		Non PWID
2013	27	28	<=60	Homme	Western Europe	France	PWID
1996	39	57	<=60	Homme	Switzerland	Switzerland	PWID
2005	46	55	<=60	Homme	Switzerland	Switzerland	PWID
2007	57	64	>60	Femme	Southern Europe	Italy	Non PWID
2012	33	35	<=60	Femme	Switzerland	Switzerland	PWID
1993	23	44	<=60	Homme	Switzerland	Switzerland	PWID
2008	60	66	>60	Femme	Switzerland	Switzerland	Non PWID
2008	22	28	<=60	Femme	Switzerland	Switzerland	Non PWID
2001	40	53	<=60	Femme	Switzerland	Switzerland	PWID
2008	38	44	<=60	Homme	Southern Europe	Italy	Non PWID
2006	32	40	<=60	Homme	Switzerland	Switzerland	PWID
2013	49	50	<=60	Femme	Switzerland	Switzerland	PWID
2007	50	57	<=60	Homme	Switzerland	Switzerland	PWID
2003	41	52	<=60	Femme	Switzerland	Switzerland	Non PWID
1996	28	46	<=60	Homme	Switzerland	Switzerland	PWID
2011	29	32	<=60	Homme	Switzerland	Switzerland	Non PWID
2013	77	78	>60	Femme	Switzerland	Switzerland	Non PWID
1996	25	43	<=60	Homme	Switzerland	Switzerland	PWID
1995	29	48	<=60	Homme	Switzerland	Switzerland	PWID
2009	37	42	<=60	Femme	Switzerland	Switzerland	PWID
2006	28	36	<=60	Femme	Switzerland	Switzerland	PWID
2011	19	22	<=60	Homme	Switzerland	Switzerland	Non PWID
2010	41	45	<=60	Femme	Switzerland	Switzerland	PWID
2008	56	62	>60	Femme	Southern Europe	Former Yugoslavia	Non PWID
2010	26	30	<=60	Femme	Asia/Oceania		Non PWID
2013	44	45	<=60	Femme	Switzerland	Switzerland	PWID
2004	35	45	<=60	Homme	Switzerland	Switzerland	PWID
2011	23	26	<=60	Homme	Asia/Oceania	Georgia	PWID
2010	60	64	>60	Homme	Switzerland	Switzerland	Non PWID
2006	36	44	<=60	Femme	Switzerland	Switzerland	PWID
2000	22	36	<=60	Homme	Switzerland	Switzerland	PWID
2008	36	42	<=60	Homme	Asia/Oceania		Non PWID
2005	28	37	<=60	Homme	Southern Europe	Italy	PWID
1998	39	55	<=60	Homme	Asia/Oceania		PWID
2005	46	55	<=60	Homme	Switzerland	Switzerland	Non PWID
2008	56	62	>60	Homme	Switzerland	Switzerland	Non PWID
2001	40	53	<=60	Homme	Africa		Non PWID
2013	61	62	>60	Femme	Switzerland	Switzerland	Non PWID
2003	40	51	<=60	Homme	Switzerland	Switzerland	PWID
2010	36	40	<=60	Homme	Switzerland	Switzerland	Non PWID
2011	47	50	<=60	Homme	Southern Europe	Italy	Non PWID
2001	21	34	<=60	Homme	Switzerland	Switzerland	PWID
2008	49	55	<=60	Homme	Switzerland	Switzerland	Non PWID
2012	28	30	<=60	Homme	Switzerland	Switzerland	Non PWID
2011	36	39	<=60	Homme	Asia/Oceania		Non PWID
2008	31	37	<=60	Femme	Switzerland	Switzerland	PWID
2002	27	39	<=60	Femme	Switzerland	Switzerland	PWID
1996	47	65	>60	Homme	Switzerland	Switzerland	Non PWID
2003	26	37	<=60	Homme	Switzerland	Switzerland	Non PWID
2012	55	57	<=60	Homme	Switzerland	Switzerland	PWID
1998	39	55	<=60	Femme	Switzerland	Switzerland	PWID
2012	62	64	>60	Homme	Africa		Non PWID
1993	44	65	>60	Homme	Switzerland	Switzerland	Non PWID
1995	30	49	<=60	Homme	Switzerland	Switzerland	PWID
2005	19	28	<=60	Homme	Switzerland	Switzerland	PWID
1997	22	39	<=60	Homme	Switzerland	Switzerland	PWID
2008	21	27	<=60	Femme	Switzerland	Switzerland	PWID
2012	42	44	<=60	Femme	Eastern Europe		Non PWID
2009	44	49	<=60	Homme	Switzerland	Switzerland	Non PWID
2013	47	48	<=60	Homme	Switzerland	Switzerland	Non PWID
2006	41	49	<=60	Homme	Switzerland	Switzerland	PWID
1996	28	46	<=60	Homme	Switzerland	Switzerland	PWID
2012	42	44	<=60	Homme	Southern Europe	Italy	Non PWID
2012	34	36	<=60	Homme	Southern Europe	Spain	Non PWID
2012	51	53	<=60	Homme	Switzerland	Switzerland	Non PWID
2011	42	45	<=60	Homme	Switzerland	Switzerland	PWID
2007	35	42	<=60	Homme	Africa		PWID
2011	72	75	>60	Homme	Switzerland	Switzerland	Non PWID
2011	54	57	<=60	Homme	Switzerland	Switzerland	PWID
2013	98	99	>60	Femme	Switzerland	Switzerland	Non PWID
2011	60	63	>60	Homme	Switzerland	Switzerland	Non PWID
2003	20	31	<=60	Femme	Switzerland	Switzerland	PWID
1995	36	55	<=60	Homme	Switzerland	Switzerland	PWID
2007	33	40	<=60	Homme	Switzerland	Switzerland	PWID
2010	21	25	<=60	Homme	Switzerland	Switzerland	PWID
2013	73	74	>60	Femme	Switzerland	Switzerland	Non PWID
2011	40	43	<=60	Femme	Switzerland	Switzerland	Non PWID
1992	21	43	<=60	Femme	Switzerland	Switzerland	PWID
1996	29	47	<=60	Homme	Switzerland	Switzerland	PWID
2010	48	52	<=60	Femme	America		Non PWID
2007	40	47	<=60	Femme	Switzerland	Switzerland	PWID
2004	46	56	<=60	Homme	Switzerland	Switzerland	PWID
2011	72	75	>60	Homme	Southern Europe	Italy	Non PWID
2010	50	54	<=60	Homme	Switzerland	Switzerland	PWID
1998	45	61	>60	Femme	Switzerland	Switzerland	PWID
2009	43	48	<=60	Femme	Switzerland	Switzerland	Non PWID
2002	21	33	<=60	Homme	Southern Europe	Former Yugoslavia	PWID
2002	48	60	<=60	Homme	Switzerland	Switzerland	Non PWID
1994	26	46	<=60	Femme	Switzerland	Switzerland	PWID
1994	18	38	<=60	Femme	Switzerland	Switzerland	PWID
2011	50	53	<=60	Homme	Switzerland	Switzerland	Non PWID
1999	43	58	<=60	Femme	Switzerland	Switzerland	Non PWID
2000	28	42	<=60	Femme	Switzerland	Switzerland	PWID
2002	21	33	<=60	Homme	Switzerland	Switzerland	PWID
2004	35	45	<=60	Inconnu	Asia/Oceania	Georgia	PWID
2008	72	78	>60	Homme	Switzerland	Switzerland	Non PWID
1999	58	73	>60	Homme	Southern Europe	Italy	Non PWID
2011	55	58	<=60	Femme	Asia/Oceania		Non PWID
2012	52	54	<=60	Homme	Switzerland	Switzerland	Non PWID
2011	28	31	<=60	Femme	Switzerland	Switzerland	Non PWID
1996	32	50	<=60	Femme	Southern Europe	Italy	PWID
2001	31	44	<=60	Homme	Switzerland	Switzerland	PWID
1993	21	42	<=60	Femme	Switzerland	Switzerland	PWID
2000	36	50	<=60	Homme	Switzerland	Switzerland	PWID
2004	19	29	<=60	Homme	Asia/Oceania		Non PWID
2009	35	40	<=60	Femme	America		Non PWID
2004	47	57	<=60	Homme	Switzerland	Switzerland	Non PWID
1998	51	67	>60	Homme	Switzerland	Switzerland	Non PWID
2012	43	45	<=60	Femme	Western Europe	France	Non PWID
1993	29	50	<=60	Homme	Switzerland	Switzerland	PWID
2005	30	39	<=60	Femme	Switzerland	Switzerland	PWID
2006	25	33	<=60	Femme	Switzerland	Switzerland	PWID
2003	29	40	<=60	Homme	Switzerland	Switzerland	PWID
1999	28	43	<=60	Homme	Switzerland	Switzerland	PWID
1998	30	46	<=60	Homme	Switzerland	Switzerland	PWID
1996	54	72	>60	Femme	Switzerland	Switzerland	Non PWID
2006	21	29	<=60	Homme	Switzerland	Switzerland	PWID
2010	34	38	<=60	Homme	Southern Europe	Portugal	PWID
2005	21	30	<=60	Homme	Southern Europe	Portugal	PWID
2006	32	40	<=60	Femme	Eastern Europe	Russia	Non PWID
2005	40	49	<=60	Femme	America		PWID
2012	38	40	<=60	Femme	Southern Europe	Portugal	Non PWID
2009	35	40	<=60	Femme	Switzerland	Switzerland	Non PWID
2001	45	58	<=60	Homme	Asia/Oceania		Non PWID
2009	19	24	<=60	Homme	Eastern Europe	Russia	PWID
1995	27	46	<=60	Femme	Switzerland	Switzerland	PWID
2006	26	34	<=60	Femme	Switzerland	Switzerland	PWID
2009	30	35	<=60	Femme	Southern Europe	Portugal	PWID
2003	21	32	<=60	Homme	Switzerland	Switzerland	PWID
2001	19	32	<=60	Homme	Southern Europe	Former Yugoslavia	PWID
2011	22	25	<=60	Homme	Switzerland	Switzerland	PWID
2003	22	33	<=60	Femme	Switzerland	Switzerland	PWID
2005	62	71	>60	Femme	Switzerland	Switzerland	Non PWID
2004	42	52	<=60	Homme	Switzerland	Switzerland	PWID
2011	41	44	<=60	Femme	Asia/Oceania		Non PWID
2007	48	55	<=60	Femme	Eastern Europe	Russia	Non PWID
2002	42	54	<=60	Homme	Africa		Non PWID
1997	41	58	<=60	Femme	Switzerland	Switzerland	PWID
2012	87	89	>60	Femme	Western Europe	France	Non PWID
2003	33	44	<=60	Femme	Switzerland	Switzerland	PWID
2006	30	38	<=60	Homme	Switzerland	Switzerland	PWID
2006	47	55	<=60	Femme	Africa		Non PWID
2011	76	79	>60	Femme	Switzerland	Switzerland	Non PWID
1992	20	42	<=60	Femme	Switzerland	Switzerland	PWID
2006	51	59	<=60	Homme	Switzerland	Switzerland	PWID
1992	40	62	>60	Homme	Switzerland	Switzerland	Non PWID
1992	36	58	<=60	Homme	Southern Europe	Italy	PWID
2008	38	44	<=60	Homme	Switzerland	Switzerland	PWID
2009	47	52	<=60	Homme	Switzerland	Switzerland	Non PWID
2008	28	34	<=60	Femme	Switzerland	Switzerland	PWID
2008	46	52	<=60	Homme	Switzerland	Switzerland	Non PWID
2010	44	48	<=60	Femme	Switzerland	Switzerland	PWID
1993	24	45	<=60	Homme	Switzerland	Switzerland	PWID
2009	36	41	<=60	Homme			PWID
2009	30	35	<=60	Homme			Non PWID
2000	27	41	<=60	Homme	Switzerland	Switzerland	PWID
2007	63	70	>60	Homme	Switzerland	Switzerland	Non PWID
2005	47	56	<=60	Homme	Switzerland	Switzerland	Non PWID
1995	35	54	<=60	Homme	Switzerland	Switzerland	PWID
2009	67	72	>60	Femme	Eastern Europe		Non PWID
2010	58	62	>60	Homme	Southern Europe	Italy	Non PWID
2000	31	45	<=60	Femme	Switzerland	Switzerland	PWID
1995	35	54	<=60	Femme	Africa		Non PWID
2006	39	47	<=60	Homme	Switzerland	Switzerland	PWID
2003	49	60	<=60	Homme	Switzerland	Switzerland	PWID
2006	28	36	<=60	Femme	Eastern Europe		PWID
2013	25	26	<=60	Homme	Switzerland	Switzerland	PWID
2003	26	37	<=60	Femme	Switzerland	Switzerland	PWID
1999	33	48	<=60	Homme	Switzerland	Switzerland	PWID
2010	28	32	<=60	Femme	Asia/Oceania		Non PWID
2009	45	50	<=60	Femme	Southern Europe	Former Yugoslavia	Non PWID
2006	46	54	<=60	Homme	Switzerland	Switzerland	PWID
2011	56	59	<=60	Homme	Switzerland	Switzerland	PWID
2003	36	47	<=60	Femme	America		Non PWID
2012	27	29	<=60	Homme	Switzerland	Switzerland	PWID
2011	83	86	>60	Femme	Switzerland	Switzerland	Non PWID
2006	24	32	<=60	Homme	Eastern Europe	Russia	PWID
2011	51	54	<=60	Femme	Switzerland	Switzerland	PWID
2007	47	54	<=60	Homme	Southern Europe	Spain	PWID
2003	40	51	<=60	Homme	Switzerland	Switzerland	Non PWID
1997	49	66	>60	Homme	Switzerland	Switzerland	Non PWID
2003	26	37	<=60	Femme	Switzerland	Switzerland	PWID
2011	43	46	<=60	Homme	Switzerland	Switzerland	Non PWID
2009	23	28	<=60	Homme	Switzerland	Switzerland	Non PWID
2000	54	68	>60	Homme	Switzerland	Switzerland	Non PWID
1995	27	46	<=60	Homme	Switzerland	Switzerland	PWID
2006	41	49	<=60	Femme	Switzerland	Switzerland	PWID
1994	23	43	<=60	Homme	Switzerland	Switzerland	PWID
2005	32	41	<=60	Homme	Switzerland	Switzerland	PWID
1997	43	60	<=60	Homme	Switzerland	Switzerland	PWID
2007	28	35	<=60	Homme	Eastern Europe	Russia	PWID
2012	36	38	<=60	Femme	Switzerland	Switzerland	PWID
2010	23	27	<=60	Homme	Switzerland	Switzerland	PWID
1996	27	45	<=60	Homme	Switzerland	Switzerland	PWID
1998	28	44	<=60	Homme	Switzerland	Switzerland	PWID
2004	34	44	<=60	Homme	Eastern Europe	Russia	PWID
1999	31	46	<=60	Homme	Switzerland	Switzerland	PWID
1995	22	41	<=60	Femme	Switzerland	Switzerland	PWID
2001	50	63	>60	Homme	Switzerland	Switzerland	Non PWID
2001	28	41	<=60	Homme	Southern Europe	Italy	PWID
2012	41	43	<=60	Homme	Switzerland	Switzerland	Non PWID
2011	45	48	<=60	Femme	Asia/Oceania		Non PWID
2011	40	43	<=60	Homme	Switzerland	Switzerland	Non PWID
1992	43	65	>60	Homme	Switzerland	Switzerland	Non PWID
2013	30	31	<=60	Homme	Switzerland	Switzerland	Non PWID
1999	28	43	<=60	Homme	Switzerland	Switzerland	PWID
1998	30	46	<=60	Homme	Switzerland	Switzerland	PWID
2012	53	55	<=60	Homme	Southern Europe	Italy	PWID
2000	32	46	<=60	Homme	Switzerland	Switzerland	Non PWID
2012	37	39	<=60	Homme	Switzerland	Switzerland	PWID
2000	31	45	<=60	Homme	Southern Europe	Italy	Non PWID
1999	36	51	<=60	Homme	Switzerland	Switzerland	PWID
2009	29	34	<=60	Homme	Switzerland	Switzerland	PWID
2010	41	45	<=60	Femme	Switzerland	Switzerland	Non PWID
1993	24	45	<=60	Homme	Switzerland	Switzerland	PWID
1998	44	60	<=60	Homme	Switzerland	Switzerland	PWID
1998	35	51	<=60	Homme	Switzerland	Switzerland	PWID
1995	24	43	<=60	Homme	Eastern Europe		PWID
2008	53	59	<=60	Homme	Switzerland	Switzerland	PWID
2010	52	56	<=60	Homme	Switzerland	Switzerland	Non PWID
1995	27	46	<=60	Homme	Switzerland	Switzerland	PWID
2001	47	60	<=60	Homme	Switzerland	Switzerland	PWID
2001	41	54	<=60	Homme	Switzerland	Switzerland	PWID
1989	32	57	<=60	Homme	Southern Europe	Italy	PWID
2013	29	30	<=60	Femme	Switzerland	Switzerland	PWID
1996	38	56	<=60	Femme	Switzerland	Switzerland	Non PWID
1998	28	44	<=60	Femme	Switzerland	Switzerland	PWID
2005	38	47	<=60	Femme	Asia/Oceania	Georgia	Non PWID
2004	50	60	<=60	Femme	Asia/Oceania		Non PWID
2003	44	55	<=60	Homme	Switzerland	Switzerland	PWID
2008	38	44	<=60	Homme	Switzerland	Switzerland	PWID
2001	41	54	<=60	Homme	Southern Europe	Spain	Non PWID
2001	55	68	>60	Homme	Switzerland	Switzerland	Non PWID
2008	80	86	>60	Femme	Switzerland	Switzerland	Non PWID
2009	44	49	<=60	Homme	Switzerland	Switzerland	PWID
2004	34	44	<=60	Homme	Switzerland	Switzerland	PWID
2002	30	42	<=60	Femme	Switzerland	Switzerland	PWID
2012	31	33	<=60	Femme	Switzerland	Switzerland	Non PWID
2005	38	47	<=60	Femme	Western Europe	Germany	PWID
1996	65	83	>60	Femme	Switzerland	Switzerland	Non PWID
2013	37	38	<=60	Femme	Asia/Oceania	Georgia	Non PWID
2010	38	42	<=60	Homme	Asia/Oceania		PWID
2008	24	30	<=60	Homme	Switzerland	Switzerland	PWID
2003	38	49	<=60	Homme	Switzerland	Switzerland	PWID
2007	84	91	>60	Femme	Switzerland	Switzerland	Non PWID
2012	31	33	<=60	Femme	Switzerland	Switzerland	Non PWID
2000	25	39	<=60	Femme	Switzerland	Switzerland	PWID
2006	38	46	<=60	Homme	Western Europe		Non PWID
2012	49	51	<=60	Homme	Asia/Oceania	Georgia	PWID
2009	79	84	>60	Femme	Switzerland	Switzerland	Non PWID
2012	68	70	>60	Homme	Asia/Oceania		Non PWID
2009	28	33	<=60	Homme	Southern Europe	Portugal	PWID
2008	38	44	<=60	Homme	Switzerland	Switzerland	PWID
2010	55	59	<=60	Homme	Switzerland	Switzerland	Non PWID
2010	31	35	<=60	Homme	Africa		Non PWID
2006	31	39	<=60	Homme	Switzerland	Switzerland	PWID
2011	44	47	<=60	Homme	Africa		Non PWID
2012	68	70	>60	Femme	Switzerland	Switzerland	Non PWID
2009	42	47	<=60	Homme	Eastern Europe	Russia	PWID
2006	53	61	>60	Femme	Switzerland	Switzerland	PWID
2011	70	73	>60	Femme	Southern Europe	Italy	Non PWID
2011	39	42	<=60	Femme	Switzerland	Switzerland	PWID
2009	56	61	>60	Femme	Switzerland	Switzerland	Non PWID
1997	28	45	<=60	Homme	Switzerland	Switzerland	PWID
2002	46	58	<=60	Homme	Switzerland	Switzerland	PWID
2013	60	61	>60	Femme	Asia/Oceania		PWID
2009	19	24	<=60	Homme	Asia/Oceania	Georgia	Non PWID
2012	43	45	<=60	Homme	Switzerland	Switzerland	PWID
2001	29	42	<=60	Homme	Switzerland	Switzerland	PWID
2011	49	52	<=60	Homme	Africa		Non PWID
2008	49	55	<=60	Homme	Switzerland	Switzerland	Non PWID
2009	79	84	>60	Femme	Switzerland	Switzerland	Non PWID
1998	40	56	<=60	Homme	Switzerland	Switzerland	PWID
2011	43	46	<=60	Homme	Switzerland	Switzerland	PWID
2012	45	47	<=60	Femme	Switzerland	Switzerland	PWID
1996	38	56	<=60	Femme	Switzerland	Switzerland	PWID
2002	36	48	<=60	Femme	Switzerland	Switzerland	Non PWID
2005	48	57	<=60	Homme	Western Europe	Germany	PWID
2003	72	83	>60	Femme	Switzerland	Switzerland	Non PWID
2005	26	35	<=60	Homme	Switzerland	Switzerland	PWID
2003	21	32	<=60	Femme	Switzerland	Switzerland	PWID
2003	20	31	<=60	Homme	Southern Europe	Italy	PWID
2002	23	35	<=60	Homme	Switzerland	Switzerland	PWID
2006	24	32	<=60	Homme	Switzerland	Switzerland	Non PWID
1997	25	42	<=60	Homme	Switzerland	Switzerland	PWID
2010	42	46	<=60	Homme	Southern Europe	Portugal	Non PWID
2004	40	50	<=60	Homme	Asia/Oceania	Georgia	Non PWID
2003	36	47	<=60	Femme	Switzerland	Switzerland	PWID
2012	53	55	<=60	Femme	Switzerland	Switzerland	Non PWID
2006	32	40	<=60	Homme	Southern Europe	Italy	PWID
2007	39	46	<=60	Femme	Switzerland	Switzerland	PWID
2003	31	42	<=60	Homme	Switzerland	Switzerland	Non PWID
2007	44	51	<=60	Homme	Switzerland	Switzerland	Non PWID
2004	42	52	<=60	Homme	America		Non PWID
2001	23	36	<=60	Femme	Switzerland	Switzerland	PWID
2007	60	67	>60	Femme	Africa		Non PWID
1997	30	47	<=60	Homme	Switzerland	Switzerland	PWID
2006	45	53	<=60	Homme	Switzerland	Switzerland	PWID
2007	46	53	<=60	Homme	Southern Europe	Italy	PWID
2005	28	37	<=60	Femme	Switzerland	Switzerland	Non PWID
2006	38	46	<=60	Femme	Switzerland	Switzerland	Non PWID
2005	56	65	>60	Femme	Switzerland	Switzerland	Non PWID
2004	40	50	<=60	Homme	Western Europe	France	PWID
2012	28	30	<=60	Homme	Switzerland	Switzerland	PWID
1997	24	41	<=60	Homme	Switzerland	Switzerland	PWID
2007	52	59	<=60	Homme	Switzerland	Switzerland	PWID
2007	62	69	>60	Femme	Switzerland	Switzerland	Non PWID
2000	45	59	<=60	Homme	Switzerland	Switzerland	Non PWID
2007	49	56	<=60	Homme	Switzerland	Switzerland	Non PWID
2012	42	44	<=60	Homme	Switzerland	Switzerland	Non PWID
2007	35	42	<=60	Femme	Southern Europe	Former Yugoslavia	Non PWID
1997	18	35	<=60	Homme	Switzerland	Switzerland	PWID
2009	43	48	<=60	Homme	Switzerland	Switzerland	PWID
1997	33	50	<=60	Femme	America		PWID
2011	28	31	<=60	Homme	Asia/Oceania		PWID
2007	54	61	>60	Homme	Northern Europe		Non PWID
1995	25	44	<=60	Homme	Switzerland	Switzerland	PWID
2013	55	56	<=60	Femme	Switzerland	Switzerland	PWID
1995	36	55	<=60	Homme	Switzerland	Switzerland	Non PWID
2007	43	50	<=60	Homme	Switzerland	Switzerland	PWID
2013	36	37	<=60	Homme	Southern Europe	Former Yugoslavia	Non PWID
1999	45	60	<=60	Femme	Switzerland	Switzerland	Non PWID
1999	32	47	<=60	Homme	Switzerland	Switzerland	PWID
2000	28	42	<=60	Homme	Switzerland	Switzerland	PWID
2010	68	72	>60	Femme	Switzerland	Switzerland	Non PWID
1991	40	63	>60	Homme	Southern Europe	Italy	Non PWID
1999	31	46	<=60	Homme	Switzerland	Switzerland	PWID
2000	25	39	<=60	Homme	Switzerland	Switzerland	PWID
2002	26	38	<=60	Femme	Eastern Europe		PWID
2009	88	93	>60	Femme	Western Europe		Non PWID
2012	38	40	<=60	Homme	Switzerland	Switzerland	PWID
2006	38	46	<=60	Femme	Switzerland	Switzerland	PWID
2010	57	61	>60	Homme	Switzerland	Switzerland	Non PWID
2005	46	55	<=60	Homme	Switzerland	Switzerland	Non PWID
2003	22	33	<=60	Homme	Southern Europe	Former Yugoslavia	PWID
2012	67	69	>60	Femme	Western Europe	France	Non PWID
2008	22	28	<=60	Homme	Switzerland	Switzerland	Non PWID
1991	27	50	<=60	Homme	Switzerland	Switzerland	PWID
1999	25	40	<=60	Homme	Switzerland	Switzerland	PWID
2002	34	46	<=60	Homme	Southern Europe	Portugal	Non PWID
2006	47	55	<=60	Femme	Eastern Europe		Non PWID
2009	53	58	<=60	Homme	Switzerland	Switzerland	PWID
2001	38	51	<=60	Homme	Switzerland	Switzerland	PWID
2013	54	55	<=60	Homme	Southern Europe	Italy	PWID
2013	50	51	<=60	Homme	Switzerland	Switzerland	Non PWID
1998	21	37	<=60	Homme	Switzerland	Switzerland	PWID
2004	42	52	<=60	Femme	Switzerland	Switzerland	PWID
2008	61	67	>60	Homme	Western Europe	Germany	Non PWID
2005	40	49	<=60	Homme	Switzerland	Switzerland	PWID
2002	28	40	<=60	Homme	Switzerland	Switzerland	PWID
2011	26	29	<=60	Femme	Switzerland	Switzerland	PWID
2006	38	46	<=60	Femme	Africa		Non PWID
1996	32	50	<=60	Homme	Switzerland	Switzerland	PWID
2010	39	43	<=60	Homme	Southern Europe	Portugal	PWID
2007	31	38	<=60	Homme	Africa		Non PWID
2013	80	81	>60	Femme	Southern Europe	Italy	Non PWID
2012	64	66	>60	Homme	Switzerland	Switzerland	Non PWID
1993	58	79	>60	Homme	Switzerland	Switzerland	Non PWID
2010	23	27	<=60	Femme	Eastern Europe	Russia	Non PWID
1998	20	36	<=60	Femme	Switzerland	Switzerland	Non PWID
2003	42	53	<=60	Femme	Switzerland	Switzerland	Non PWID
2004	40	50	<=60	Homme	Switzerland	Switzerland	PWID
2009	20	25	<=60	Femme	Switzerland	Switzerland	PWID
2013	44	45	<=60	Femme	Switzerland	Switzerland	Non PWID
1993	28	49	<=60	Femme	Switzerland	Switzerland	PWID
2007	70	77	>60	Homme	Southern Europe	Italy	Non PWID
2005	68	77	>60	Femme	Switzerland	Switzerland	Non PWID
2011	23	26	<=60	Homme	Eastern Europe	Russia	Non PWID
2005	38	47	<=60	Homme	Southern Europe	Italy	Non PWID
2004	33	43	<=60	Homme	Switzerland	Switzerland	PWID
2012	24	26	<=60	Femme	Switzerland	Switzerland	PWID
1996	52	70	>60	Femme	Southern Europe	Spain	Non PWID
2011	47	50	<=60	Femme	America		Non PWID
2013	56	57	<=60	Femme	Africa		Non PWID
2004	58	68	>60	Femme	Southern Europe	Italy	Non PWID
2011	48	51	<=60	Homme	Switzerland	Switzerland	PWID
2008	41	47	<=60	Homme	Switzerland	Switzerland	Non PWID
2009	36	41	<=60	Homme	Switzerland	Switzerland	Non PWID
2007	74	81	>60	Homme	Southern Europe	Italy	Non PWID
2013	51	52	<=60	Homme	Switzerland	Switzerland	PWID
2007	72	79	>60	Femme	Asia/Oceania		Non PWID
2011	51	54	<=60	Homme	Southern Europe	Italy	Non PWID
2009	31	36	<=60	Homme	Switzerland	Switzerland	PWID
2006	35	43	<=60	Femme	Switzerland	Switzerland	PWID
2012	37	39	<=60	Homme	Switzerland	Switzerland	PWID
2006	76	84	>60	Homme	Switzerland	Switzerland	Non PWID
1998	30	46	<=60	Homme	Switzerland	Switzerland	PWID
2012	29	31	<=60	Homme	Southern Europe	Former Yugoslavia	PWID
2010	36	40	<=60	Femme	Switzerland	Switzerland	PWID
2007	51	58	<=60	Homme	Switzerland	Switzerland	PWID
2011	37	40	<=60	Homme	Switzerland	Switzerland	PWID
1996	22	40	<=60	Homme	Switzerland	Switzerland	PWID
1998	49	65	>60	Homme	Southern Europe		PWID
2007	27	34	<=60	Femme	Switzerland	Switzerland	PWID
2002	27	39	<=60	Homme	Switzerland	Switzerland	PWID
2007	33	40	<=60	Homme	Switzerland	Switzerland	PWID
2009	49	54	<=60	Homme	Asia/Oceania		Non PWID
2012	41	43	<=60	Homme	Switzerland	Switzerland	Non PWID
2012	44	46	<=60	Homme	Switzerland	Switzerland	PWID
2010	56	60	<=60	Homme	Switzerland	Switzerland	PWID
2002	43	55	<=60	Homme	Switzerland	Switzerland	PWID
1994	30	50	<=60	Homme	Switzerland	Switzerland	PWID
2012	81	83	>60	Homme	Switzerland	Switzerland	Non PWID
1999	55	70	>60	Femme	Switzerland	Switzerland	Non PWID
2011	52	55	<=60	Homme	Switzerland	Switzerland	Non PWID
2004	25	35	<=60	Homme	Switzerland	Switzerland	Non PWID
2012	26	28	<=60	Femme	Switzerland	Switzerland	PWID
2009	56	61	>60	Homme	America		Non PWID
2009	52	57	<=60	Homme	Switzerland	Switzerland	PWID
2012	71	73	>60	Homme	Switzerland	Switzerland	Non PWID
2000	22	36	<=60	Femme	Switzerland	Switzerland	PWID
2010	40	44	<=60	Homme	Switzerland	Switzerland	Non PWID
2008	28	34	<=60	Homme			PWID
2009	23	28	<=60	Femme	Switzerland	Switzerland	PWID
2012	33	35	<=60	Homme	Southern Europe	Portugal	PWID
1993	33	54	<=60	Homme	Switzerland	Switzerland	PWID
2000	71	85	>60	Homme	Switzerland	Switzerland	Non PWID
2003	41	52	<=60	Homme	Switzerland	Switzerland	PWID
2006	27	35	<=60	Homme	Switzerland	Switzerland	PWID
2002	32	44	<=60	Homme	Switzerland	Switzerland	PWID
2011	34	37	<=60	Homme	Southern Europe	Italy	PWID
2005	32	41	<=60	Homme	Switzerland	Switzerland	PWID
2009	43	48	<=60	Homme	Switzerland	Switzerland	PWID
1994	19	39	<=60	Femme	Asia/Oceania		PWID
2004	43	53	<=60	Homme	Switzerland	Switzerland	PWID
2011	43	46	<=60	Homme	Switzerland	Switzerland	PWID
2003	53	64	>60	Femme	Switzerland	Switzerland	Non PWID
2005	41	50	<=60	Femme	Asia/Oceania		Non PWID
2006	63	71	>60	Homme	Southern Europe	Italy	Non PWID
2002	54	66	>60	Femme	Switzerland	Switzerland	Non PWID
2007	68	75	>60	Homme	Switzerland	Switzerland	Non PWID
2007	43	50	<=60	Homme	Switzerland	Switzerland	PWID
2013	44	45	<=60	Homme	Southern Europe	Italy	PWID
1999	31	46	<=60	Homme	Switzerland	Switzerland	PWID
1995	38	57	<=60	Femme	Switzerland	Switzerland	Non PWID
2007	52	59	<=60	Homme	Switzerland	Switzerland	PWID
2006	43	51	<=60	Homme	Switzerland	Switzerland	PWID
2008	62	68	>60	Homme	Southern Europe	Italy	Non PWID
1996	24	42	<=60	Homme	Switzerland	Switzerland	PWID
2013	54	55	<=60	Homme	Switzerland	Switzerland	Non PWID
2012	59	61	>60	Homme	Asia/Oceania		PWID
1992	50	72	>60	Homme	Southern Europe	Italy	Non PWID
2010	49	53	<=60	Homme	Switzerland	Switzerland	Non PWID
2011	81	84	>60	Femme	Switzerland	Switzerland	Non PWID
1996	35	53	<=60	Homme	Switzerland	Switzerland	Non PWID
2007	45	52	<=60	Homme	Western Europe	Germany	PWID
1992	25	47	<=60	Homme	Switzerland	Switzerland	PWID
2008	46	52	<=60	Homme	Southern Europe	Portugal	Non PWID
2008	61	67	>60	Femme	Switzerland	Switzerland	Non PWID
2007	70	77	>60	Homme	Switzerland	Switzerland	Non PWID
2012	45	47	<=60	Femme	Switzerland	Switzerland	PWID
2007	34	41	<=60	Homme	Western Europe		PWID
2011	61	64	>60	Homme	Switzerland	Switzerland	Non PWID
2003	59	70	>60	Homme	Southern Europe	Former Yugoslavia	Non PWID
1998	25	41	<=60	Homme	Switzerland	Switzerland	PWID
2011	33	36	<=60	Homme	Southern Europe	Former Yugoslavia	PWID
2004	33	43	<=60	Homme	Eastern Europe	Russia	PWID
1995	29	48	<=60	Femme	Switzerland	Switzerland	PWID
1993	36	57	<=60	Femme	Switzerland	Switzerland	PWID
2006	25	33	<=60	Femme	Switzerland	Switzerland	PWID
2011	38	41	<=60	Homme	Asia/Oceania		PWID
2012	39	41	<=60	Femme	Switzerland	Switzerland	PWID
2013	45	46	<=60	Homme	Southern Europe	Spain	PWID
2004	26	36	<=60	Homme	Southern Europe	Italy	PWID
2004	39	49	<=60	Homme	Switzerland	Switzerland	Non PWID
1992	30	52	<=60	Homme	Switzerland	Switzerland	PWID
1996	35	53	<=60	Homme	Southern Europe	Former Yugoslavia	Non PWID
2013	51	52	<=60	Homme	Switzerland	Switzerland	PWID
2008	48	54	<=60	Femme	Switzerland	Switzerland	PWID
2002	36	48	<=60	Homme	Switzerland	Switzerland	Non PWID
2002	30	42	<=60	Femme	Switzerland	Switzerland	Non PWID
2001	27	40	<=60	Homme	Switzerland	Switzerland	PWID
1998	60	76	>60	Homme	Switzerland	Switzerland	Non PWID
2004	24	34	<=60	Homme	Switzerland	Switzerland	PWID
2003	21	32	<=60	Homme	Switzerland	Switzerland	PWID
2010	35	39	<=60	Homme	Southern Europe	Spain	PWID
2003	21	32	<=60	Femme	Switzerland	Switzerland	PWID
2000	40	54	<=60	Homme	Switzerland	Switzerland	PWID
2011	34	37	<=60	Homme	Southern Europe	Portugal	PWID
2006	45	53	<=60	Homme	Switzerland	Switzerland	PWID
2008	35	41	<=60	Homme	Switzerland	Switzerland	PWID
2010	42	46	<=60	Homme	Switzerland	Switzerland	PWID
1993	28	49	<=60	Homme	Switzerland	Switzerland	PWID
2004	49	59	<=60	Homme	Asia/Oceania	Georgia	Non PWID
1996	24	42	<=60	Homme	Switzerland	Switzerland	PWID
2000	30	44	<=60	Homme	Switzerland	Switzerland	PWID
1997	25	42	<=60	Homme	Switzerland	Switzerland	PWID
2005	34	43	<=60	Femme	Africa		Non PWID
2002	56	68	>60	Homme	Switzerland	Switzerland	Non PWID
2013	40	41	<=60	Femme	Switzerland	Switzerland	PWID
2006	32	40	<=60	Femme	Switzerland	Switzerland	Non PWID
2010	31	35	<=60	Homme	Africa		PWID
2011	48	51	<=60	Homme	Switzerland	Switzerland	Non PWID
2003	37	48	<=60	Homme	Switzerland	Switzerland	PWID
2008	31	37	<=60	Homme	Switzerland	Switzerland	PWID
2009	45	50	<=60	Homme	Eastern Europe		PWID
1995	27	46	<=60	Homme	Southern Europe	Italy	PWID
2008	57	63	>60	Femme	Africa		Non PWID
2012	45	47	<=60	Homme	Southern Europe	Italy	Non PWID
2008	73	79	>60	Homme	Switzerland	Switzerland	Non PWID
2009	23	28	<=60	Homme	Switzerland	Switzerland	PWID
2013	38	39	<=60	Homme	Switzerland	Switzerland	PWID
2006	52	60	<=60	Femme	Switzerland	Switzerland	PWID
2009	37	42	<=60	Homme	Southern Europe	Italy	PWID
2005	40	49	<=60	Homme	Switzerland	Switzerland	PWID
2004	31	41	<=60	Homme	Southern Europe	Italy	PWID
2010	40	44	<=60	Homme	Asia/Oceania	Georgia	Non PWID
1999	34	49	<=60	Femme	Switzerland	Switzerland	PWID
1999	33	48	<=60	Homme	Switzerland	Switzerland	PWID
2012	53	55	<=60	Homme	Switzerland	Switzerland	PWID
1996	32	50	<=60	Homme	Switzerland	Switzerland	PWID
1998	34	50	<=60	Femme	Switzerland	Switzerland	PWID
2002	21	33	<=60	Femme	Switzerland	Switzerland	Non PWID
1996	33	51	<=60	Femme	Southern Europe		Non PWID
2012	24	26	<=60	Homme	Africa		Non PWID
2013	40	41	<=60	Homme	Southern Europe	Spain	PWID
2011	61	64	>60	Homme	Switzerland	Switzerland	Non PWID
2005	45	54	<=60	Homme	Western Europe	Germany	PWID
2002	23	35	<=60	Homme	Switzerland	Switzerland	PWID
2006	21	29	<=60	Homme	Switzerland	Switzerland	PWID
1998	31	47	<=60	Femme	Switzerland	Switzerland	PWID
2007	81	88	>60	Femme	Switzerland	Switzerland	Non PWID
2008	23	29	<=60	Homme	Switzerland	Switzerland	Non PWID
2009	45	50	<=60	Femme	Switzerland	Switzerland	PWID
2012	46	48	<=60	Homme	Switzerland	Switzerland	Non PWID
1997	29	46	<=60	Femme	Switzerland	Switzerland	PWID
2010	26	30	<=60	Femme	Switzerland	Switzerland	Non PWID
2006	48	56	<=60	Homme	Switzerland	Switzerland	Non PWID
2005	39	48	<=60	Femme	Asia/Oceania		Non PWID
2012	47	49	<=60	Homme	Southern Europe	Italy	PWID
1998	35	51	<=60	Femme	Africa		Non PWID
2003	29	40	<=60	Homme	Switzerland	Switzerland	PWID
2004	19	29	<=60	Femme	Asia/Oceania	Georgia	Non PWID
2011	51	54	<=60	Homme	Africa		Non PWID
2013	38	39	<=60	Femme	America		Non PWID
2002	29	41	<=60	Homme	Switzerland	Switzerland	PWID
2005	35	44	<=60	Femme	Switzerland	Switzerland	PWID
2002	23	35	<=60	Femme	Switzerland	Switzerland	PWID
2013	59	60	<=60	Femme	Southern Europe	Italy	Non PWID
2008	66	72	>60	Homme	Southern Europe	Italy	Non PWID
1999	29	44	<=60	Homme	Switzerland	Switzerland	PWID
1998	27	43	<=60	Homme	Southern Europe	Italy	PWID
2006	30	38	<=60	Homme	Asia/Oceania		PWID
2003	22	33	<=60	Femme	Switzerland	Switzerland	PWID
[truncated: 24,612 more rows]
