# Supplementary material for: Characteristics of Foreign-Born Persons in the Swiss Hepatitis C Cohort Study: Implications for Screening Recommendations
Source: PLoS One. 2016 May 26;11(5):e0155464. doi: 10.1371/journal.pone.0155464 (PMC4882055; doi:10.1371/journal.pone.0155464)
Supplement: S3 Table — (XLSX) [file pone.0155464.s003.xlsx]

## Sheet: Sheet1
S3 Table: Characteristics of included and excluded cases in the hepatitis C registry at the Federal Office of Public Health
Variables		Cases included in the analysis, n = 26,610	Cases excluded from the analysis, n = 21,144
Year of enrolment, median (IQR)		2001 (1996-2006)	2001 (1997-2007)
Age at enrolment, median (IQR)		36 (29-46)	40 (31-53)*
Age projection, median (IQR)		49 (43-57)	52 (45-64)*
No (history of) injecting drug use		10,783 (41%)	1,784 (49.9%)*
Country of origin	Switzerland	18,655 (70.1%)	6,225 (66.9%)*
	Italy	2,224 (8.4%)	931 (10%)*
	Portugal	650 (2.4%)	221 (2.4%)*
	Former Yugoslavia	497 (1,9%)	177 (1.9%)*
	Spain	473 (1.8%)	154 (1.7%)*
	Georgia	460 (1.7%)	124 (1.3%)*
	Russia	323 (1.2%)	131 (1.4%)*
	Germany	298 (1.1%)	117 (1.3%)*
* Percentages calculated on available data
age at enrolment missing in 122 cases (0,58%)
(history of) injecting drug use missing in 7,571 cases (83,1%)
country of origin missing in 11,842 cases (56%)
