# Supplementary material for: Characteristics of Foreign-Born Persons in the Swiss Hepatitis C Cohort Study: Implications for Screening Recommendations
Source: PLoS One. 2016 May 26;11(5):e0155464. doi: 10.1371/journal.pone.0155464 (PMC4882055; doi:10.1371/journal.pone.0155464)
Supplement: S4 Table — (XLSX) [file pone.0155464.s004.xlsx]

## Sheet: Tabelle1
S4 Table: Data from the Swiss Federal Statistical Office used for this study
(residents in Switzerland by country of birth and year of evaluation, limited to countries of birth/ of origin reported by ≥1% of persons in the SCCS/ cases in the FOPH)
Country	Age as of 2013
	18	19	20	21	22	23	24	25	26	27	28	29	30	31	32	33	34	35	36	37	38	39	40	41	42	43	44	45	46	47	48	49	50	51	52	53	54	55	56	57	58	59	60	61	62	63	64	65	66
Austria	213	232	278	290	302	314	356	385	467	549	543	638	654	716	733	753	687	684	690	687	690	685	759	763	762	801	941	979	1027	948	980	986	1019	972	932	880	835	801	750	706	664	601	624	641	727	748	823	844	880
France	1280	1303	1232	1297	1447	1459	1675	1991	2113	2395	2548	2698	2673	2942	2938	3150	2862	2880	2900	2651	2788	2834	2909	3022	2951	2653	2610	2549	2651	2737	2592	2515	2431	2186	2152	2011	1988	1841	1810	1705	1629	1700	1689	1734	1844	1949	1961	1925	1999
Georgia	7	9	12	18	18	19	15	17	17	16	14	17	16	16	14	26	20	22	15	21	16	15	24	20	26	15	16	17	14	13	20	11	15	13	6	7	9	8	10	8	6	8	5	4	4	2	0	2	4
Germany	1417	1450	1735	1855	2142	2754	3311	3983	4733	5471	6181	6715	7343	8091	8347	8511	7870	7722	7469	6992	6494	6450	5973	6476	6830	6822	7261	7650	7940	7892	7623	7597	7044	6567	6223	5690	5197	4485	4297	3768	3268	3130	2966	2746	2636	2687	2598	2479	2448
Italy	553	776	971	1039	1237	1367	1517	1641	1740	1843	2082	2127	2205	2254	2292	2455	2503	2601	2777	2955	2907	2973	2990	3114	3322	3432	3517	3764	4045	4237	4701	4984	4679	4824	4948	5372	5249	4750	4771	4848	4724	4791	4393	4338	4602	4906	4908	5169	5205
Portugal	1549	1673	1855	2121	2403	2758	3288	3648	4146	4466	4783	5287	5198	5224	5325	5451	5253	5369	5533	5710	5172	4931	4840	4890	5058	5135	5314	5572	5732	5812	5637	5663	5307	5306	4901	4375	4151	3700	3339	2587	2424	1988	1480	1262	939	784	596	475	323
Russia	346	358	317	309	323	358	370	399	421	452	457	453	502	483	568	499	556	529	533	525	546	532	522	503	538	481	419	364	337	330	259	287	243	290	197	216	176	177	159	147	142	130	126	116	110	99	80	96	74
Spain	229	266	275	291	310	386	462	547	657	716	801	844	877	1043	1047	1112	1070	1224	1223	1322	1121	1127	1086	995	973	1012	1078	1129	1164	1207	1224	1341	1416	1350	1565	1614	1571	1552	1454	1378	1341	1262	1228	1208	1160	1023	967	947	807
Switzerland	89465	91742	94008	98418	100642	102501	103392	106548	105524	108816	110034	112285	112042	115092	114941	115860	112799	111703	111964	111412	110841	113651	114358	117821	121986	123891	127255	130255	131632	134445	134937	136985	133055	127962	123655	120293	116508	112091	109377	105887	101491	98302	94687	93599	89583	91526	89319	89561	87569
Bosnia & Herzegovina	151	158	183	428	784	967	1075	1194	1215	1265	1344	1371	1391	1265	1264	1291	1230	1252	1196	1252	1151	1151	1113	1150	1188	1187	1349	1436	1459	1580	1530	1545	1529	1469	1409	1356	1318	1197	1053	1062	955	904	695	725	489	477	400	339	253
Croatia	34	74	108	154	128	228	237	260	292	314	331	318	340	359	392	412	374	401	367	321	352	341	295	337	374	390	443	501	518	597	576	545	536	528	514	464	457	453	389	441	418	391	372	358	337	376	331	274	241
Kosovo	663	1023	1335	1563	2094	2487	2588	2813	2735	2732	2616	2580	2494	2407	2169	1963	1831	1798	1703	1640	1508	1406	1295	1265	1202	1097	1142	1083	1062	1096	1130	1103	1073	990	863	914	722	758	636	633	571	583	461	386	307	358	264	243	183
Macedonia	417	557	731	978	1285	1503	1628	1921	1950	1996	2145	2018	1945	1922	1821	1772	1671	1498	1441	1342	1158	1025	940	825	822	717	887	889	901	1082	1032	1159	1127	1152	1114	1136	1026	952	836	873	776	712	589	542	403	372	309	250	172
Montenegro	9	14	25	27	36	48	65	61	54	63	71	85	80	87	81	61	81	81	66	58	79	57	48	53	37	64	64	70	64	45	64	56	61	59	47	44	48	36	34	38	42	42	39	35	24	33	26	14	12
Slovenia	15	18	25	45	30	46	55	62	74	75	59	72	73	77	79	83	81	74	82	68	65	47	62	43	52	58	58	62	69	75	94	70	63	61	50	45	39	50	51	46	57	68	75	92	106	116	129	114	91
Serbia	357	506	619	824	999	1229	1307	1415	1582	1687	1654	1765	1734	1641	1617	1632	1538	1574	1610	1654	1570	1440	1401	1321	1283	1185	1309	1323	1240	1234	1255	1251	1202	1209	1169	1169	1136	1124	1029	1021	936	1030	902	937	713	728	581	515	431
[truncated: 35 more columns]
