# Supplementary material for: Characteristics of Foreign-Born Persons in the Swiss Hepatitis C Cohort Study: Implications for Screening Recommendations
Source: PLoS One. 2016 May 26;11(5):e0155464. doi: 10.1371/journal.pone.0155464 (PMC4882055; doi:10.1371/journal.pone.0155464)
Supplement: S5 Table — (XLSX) [file pone.0155464.s005.xlsx]

## Sheet: Tabelle1
S5 Table: SCCS and FOPH: all persons/cases by age group and country of birth/origin
SCCS: all persons by age group and country of birth (for countries of birth of ≥1% of persons)
Age	COHORT	ITALY	GERMANY	FRANCE	SPAIN	PORTUGAL	AUSTRIA	FORMER YUGOSL.
group	N (non-PWID)	N (non-PWID)	N (non-PWID)	N (non-PWID)	N (non-PWID)	N (non-PWID)	N (non-PWID)	N (non-PWID)
18-25	12 (5)	0 (0)	1 (0)	0 (0)	0 (0)	1 (0)	0 (0)	0 (0)
26-30	67 (20)	0 (0)	2 (1)	0 (0)	0 (0)	0 (0)	0 (0)	2 (0)
31-35	165 (56)	2 (0)	5 (3)	2 (1)	3 (1)	6 (1)	3 (1)	9 (3)
36-40	324 (88)	12 (3)	5 (2)	2 (0)	7 (1)	19 (6)	1 (1)	13 (6)
41-45	619 (134)	31 (5)	10 (5)	11 (4)	7 (0)	10 (2)	7 (0)	7 (4)
46-50	816 (215)	59 (18)	18 (11)	19 (3)	17 (7)	15 (5)	9 (2)	17 (11)
51-55	777 (272)	53 (22)	21 (5)	15 (6)	14 (6)	18 (10)	7 (1)	13 (10)
56-60	551 (244)	43 (24)	15 (9)	17 (6)	3 (3)	12 (7)	11 (5)	11 (11)
61-65	306 (226)	35 (33)	10 (8)	7 (2)	6 (6)	1 (0)	5 (5)	6 (6)
66-70	217 (208)	46 (46)	4 (4)	3 (3)	4 (4)	0 (0)	1 (1)	5 (5)
71-75	182 (180)	67 (66)	6 (6)	2 (2)	5 (5)	0 (0)	4 (4)	2 (2)
76-80	119 (119)	42 (42)	3 (3)	1 (1)	4 (4)	0 (0)	4 (4)	0 (0)
81-85	33 (33)	4 (4)	2 (2)	1 (1)	2 (2)	1 (1)	2 (2)	0 (0)
>85	11 (11)	1 (1)	2 (2)	1 (1)	0 (0)	0 (0)	0 (0)	0 (0)
Tot	4,199 (1,811)	395 (264)	104 (61)	81 (30)	72 (39)	83 (32)	54 (26)	85 (58)
FOPH: all cases by age group and country of origin (for countries of origin of ≥1% of cases)
Age	COHORT	ITALY	GERMANY	FRANCE	SPAIN	PORTUGAL	FORMER YUGOSL.	RUSSIA	GEORGIA
group	N (non-PWID)	N (non-PWID)	N (non-PWID)	N (non-PWID)	N (non-PWID)	N (non-PWID)	N (non-PWID)	N (non-PWID)	N (non-PWID)
18-25	198 (64)	5 (0)	1 (1)	2 (0)	1 (1)	5 (3)	5 (1)	3 (1)	8 (2)
26-30	682 (210)	17 (5)	10 (5)	8 (1)	4 (1)	15 (2)	27 (10)	25 (12)	51 (9)
31-35	1,439 (412)	59 (16)	17 (7)	15 (5)	8 (5)	56 (20)	73 (23)	64 (33)	116 (18)
36-40	2,545 (637)	168 (30)	23 (10)	33 (8)	39 (8)	127 (48)	100 (27)	80 (40)	115 (25)
41-45	4,409 (906)	382 (69)	38 (15)	36 (12)	87 (20)	160 (48)	68 (25)	78 (43)	89 (23)
46-50	5,116 (1,280)	423 (102)	47 (19)	76 (22)	99 (32)	127 (50)	50 (25)	29 (17)	42 (14)
51-55	4,281 (1,447)	238 (74)	48 (24)	51 (19)	80 (38)	99 (56)	33 (27)	24 (19)	25 (5)
56-60	2,852 (1,264)	142 (82)	44 (19)	25 (10)	41 (27)	48 (31)	49 (44)	11 (9)	11 (6)
61-65	1,314 (909)	94 (86)	12 (9)	11 (9)	18 (17)	7 (5)	41 (40)	6 (4)	2 (1)
66-70	846 (761)	133 (129)	7 (7)	6 (4)	24 (24)	2 (2)	27 (27)	1 (1)	0 (0)
71-75	730 (711)	191 (190)	26 (25)	6 (6)	16 (16)	2 (2)	10 (10)	1 (1)	1 (1)
76-80	708 (699)	174 (173)	10 (9)	5 (5)	24 (24)	1 (0)	6 (6)	0 (0)	0 (0)
81-85	611 (607)	115 (115)	3 (3)	3 (3)	17 (17)	0 (0)	5 (5)	0 (0)	0 (0)
>85	879 (876)	83 (83)	12 (12)	5 (5)	15 (15)	1 (1)	3 (3)	1 (1)	0 (0)
Tot	26,610 (10,783)	2,224 (1,154)	298 (165)	282 (109)	473 (245)	650 (268)	497 (273)	323 (181)	460 (104)
